# Supplementary material for: SRSF9 promotes cell proliferation and migration of glioblastoma through enhancing CDK1 expression
Source: J Cancer Res Clin Oncol. 2024 Jun 6;150(6):292. doi: 10.1007/s00432-024-05797-0 (PMC11156731; doi:10.1007/s00432-024-05797-0)
Supplement: Supplementary file 2 — Supplementary file2 (XLSX 511 KB) [file 432_2024_5797_MOESM2_ESM.xlsx]

## Sheet: Table S1
Table S1. List of primers.
Category	Primer description	Sequence (5'-3')
RT-qPCR primers	SRSF9	GAATGGGCCTCCTACAAGAA
		ACTCCATCCTTCTGCACATC
	CDK1	ATTGGAGAAGGTACCTATGGAGT
		AATTGCAGTACTAGGAACCCC
	U6	CGCTTCGGCAGCACATATAC
		AGGGGCCATGCTAATCTTCT
primers for shRNA Oligo	SRSF9-sh1	CCGGTGGAAGAAATGGTTATGATTACTCGAGTAATCATAACCATTTCTTCCATTTTT
		AATTAAAAATGGAAGAAATGGTTATGATTACTCGAGTAATCATAACCATTTCTTCCA
	SRSF9-sh2	CCGGGATGACACCAAATTCCGCTCTCTCGAGAGAGCGGAATTTGGTGTCATCTTTTT
		AATTAAAAAGATGACACCAAATTCCGCTCTCTCGAGAGAGCGGAATTTGGTGTCATC
	CDK1 shRNA	CCGGGGGGATTCAGAAATTGATCCTCGAGGATCAATTTCTGAATCCCCTTTTT
		AATTAAAAAGGGGATTCAGAAATTGATCCTCGAGGATCAATTTCTGAATCCCC
primers for SRSF9 overexpression	overexpression of SRSF9 full length	AGATTCTAGAGCTAGCGAATTCGCCACCATGTCGGGCTGGGCGGACG
		ATCCTTCGCGGCCGCGGATCTCAGTAGGGCCTGAAAGGAGA
	synonymous mutations to overcome SRSF9-sh1 knockdown	GGATGCTATTTATGGAAGGAACGGCTATGATTATGGCCAGTGTC
		GACACTGGCCATAATCATAGCCGTTCCTTCCATAAATAGCATCC
RT-PCR primers	RT-PCR primers of SRSF9	CAGACCGAGACCGTGAGTAG
		TAAACCAGGGAAGGACCAAC
	RT-PCR primers of CDK1	ACTATGGCAGTTTCTGATGT
		AATGGTTCGCAACTGGGATA
	RT-PCR primers of GAPDH	AGGTGGAGGAGTGGGTGTCG
		GCCTGCTTCACCACCTTCTT
Semi-quantitative primers	Semi-quantitative primers for CDK1-preRNA and mRNA	CAGAAGTATTGCTGGGGTCA
		AATCCAAGCCATTTTCATCC
	Semi-quantitative primers for CDK1-preRNA only	TCTCAGCAATTAGTAGCCAACC
		TACTGACCAGGAGGGATAGA
CHIP-PCR primers	CDK1 CHIP-P1	GGATCAATGCAACCAGAAATCC
		CCTCCCAAAGTGCTGAGATT
	CDK1 CHIP-P2	GAAGAACGGAGCGAACAGTAG
		GAAAGGGCGGCTAGAGAAA
	CDK1 CHIP-P3	AGAGGCTTTCGGGTCTTGATTG
		CGAGTTCCAGGATCGGTTTCTC
	CDK1 CHIP-P4	ATCTCTGCTTCTTTCTGGATTGA
		CGTCAGAACTCCAGGCATAAT
	CDK1 CHIP-P5	CAGAAGTATTGCTGGGGTCA
		AATCCAAGCCATTTTCATCC

## Sheet: Table S2
Table S2. Differential gene analysis between GBM normal and tumor tissues
chr	start	end	gene_id	geneName	log2FoldChange(FC)	pvalue	padj	significance
chr1	901877	911245	ENSG00000187583.6	PLEKHN1	1.92422	0.000170879	0.000527738	Up
chr1	948803	949920	ENSG00000187608.5	ISG15	1.42314	1.34994e-05	5.25925e-05	Up
chr1	1146706	1149518	ENSG00000186827.6	TNFRSF4	1.18152	2.46691e-06	1.1393e-05	Up
chr1	1353800	1357149	ENSG00000235098.4	ANKRD65	-1.6571	1.63923e-17	1.24812e-15	Down
chr1	1361508	1363167	ENSG00000205116.3	TMEM88B	-3.02553	7.79922e-18	6.27226e-16	Down
chr1	1950780	1962192	ENSG00000187730.6	GABRD	-2.0511	1.93927e-09	1.87694e-08	Down
chr1	1849029	1850712	ENSG00000178821.8	TMEM52	-1.13161	0.00651934	0.0142118	Down
chr1	1981909	2116834	ENSG00000067606.11	PRKCZ	-1.65139	3.11747e-20	4.02758e-18	Down
chr1	2357419	2436969	ENSG00000149527.13	PLCH2	-2.06046	5.16389e-15	2.21903e-13	Down
chr1	3370990	3397677	ENSG00000130762.10	ARHGEF16	-1.04898	0.000244196	0.000731601	Down
chr1	3689352	3692546	ENSG00000235169.3	SMIM1	-1.02584	6.34842e-08	4.24606e-07	Down
chr1	3541566	3546691	ENSG00000158109.10	TPRG1L	-1.40867	4.50266e-14	1.54658e-12	Down
chr1	3569084	3652765	ENSG00000078900.10	TP73	1.87409	3.85944e-08	2.71749e-07	Up
chr1	4714792	4852594	ENSG00000196581.6	AJAP1	-2.00372	3.99207e-11	6.04454e-10	Down
chr1	6472478	6484730	ENSG00000069812.7	HES2	3.65199	8.34631e-08	5.39667e-07	Up
chr1	6324329	6454451	ENSG00000097021.15	ACOT7	-1.03635	1.49758e-08	1.16057e-07	Down
chr1	6051526	6161253	ENSG00000069424.10	KCNAB2	-2.12343	2.86974e-16	1.66088e-14	Down
chr1	6161853	6240183	ENSG00000116254.13	CHD5	-2.58452	4.64121e-11	6.85906e-10	Down
chr1	6484848	6521430	ENSG00000187017.10	ESPN	1.76561	7.38251e-07	3.81509e-06	Up
chr1	6521211	6526255	ENSG00000215788.5	TNFRSF25	-1.21985	1.65812e-09	1.63565e-08	Down
chr1	6526152	6580121	ENSG00000171680.16	PLEKHG5	-1.31393	7.13965e-12	1.32997e-10	Down
chr1	7979907	8000926	ENSG00000049249.4	TNFRSF9	2.15159	1.08287e-06	5.39817e-06	Up
chr1	6845384	7829766	ENSG00000171735.14	CAMTA1	-1.21671	1.37805e-11	2.37686e-10	Down
chr1	7903143	7913572	ENSG00000049247.9	UTS2	1.62464	1.72999e-05	6.59241e-05	Up
chr1	9160364	9189229	ENSG00000180758.10	GPR157	1.2123	2.72526e-05	9.95138e-05	Up
chr1	10057264	10076078	ENSG00000162444.11	RBP7	-2.14926	1.0678e-21	1.82757e-19	Down
chr1	11006528	11042094	ENSG00000175262.10	C1orf127	1.24042	3.52782e-05	0.000126038	Up
chr1	10509776	10511959	ENSG00000241563.2	CORT	-1.00424	1.67527e-05	6.40706e-05	Down
chr1	11708424	11715842	ENSG00000116661.9	FBXO2	-2.06641	2.75202e-17	1.99671e-15	Down
chr1	11714432	11723384	ENSG00000132879.9	FBXO44	-1.0162	1.26641e-11	2.20329e-10	Down
chr1	11751786	11785914	ENSG00000162490.6	DRAXIN	1.50857	3.10125e-06	1.3987e-05	Up
chr1	12123434	12204264	ENSG00000120949.10	TNFRSF8	1.76075	6.75157e-06	2.82432e-05	Up
chr1	12806163	12823847	ENSG00000157330.5	C1orf158	2.43146	0.00142887	0.0036146	Up
chr1	13801445	13840543	ENSG00000162494.5	LRRC38	-1.78906	3.08285e-05	0.000111333	Down
chr1	13909960	13944452	ENSG00000162493.12	PDPN	2.3816	7.73363e-10	8.34857e-09	Up
chr1	14026693	14151574	ENSG00000116731.18	PRDM2	-1.01514	1.38443e-17	1.06628e-15	Down
chr1	15479028	15546976	ENSG00000171729.9	TMEM51	1.04256	3.06127e-09	2.8133e-08	Up
chr1	15898848	15911605	ENSG00000116771.5	AGMAT	-1.0838	2.07473e-08	1.55663e-07	Down
chr1	16083102	16113089	ENSG00000162458.8	FBLIM1	2.29166	4.36542e-13	1.13677e-11	Up
chr1	16384264	16400127	ENSG00000185519.8	FAM131C	-1.28195	6.18321e-10	6.85976e-09	Down
chr1	16524349	16539104	ENSG00000142632.12	ARHGEF19	1.09825	6.69541e-06	2.80493e-05	Up
chr1	16450832	16482582	ENSG00000142627.9	EPHA2	1.65075	2.96171e-11	4.6921e-10	Up
chr1	17300997	17307330	ENSG00000117122.9	MFAP2	1.53343	0.000704261	0.0019027	Up
chr1	17634690	17690499	ENSG00000159339.9	PADI4	-1.25699	0.000363536	0.00104525	Down
chr1	17393256	17445948	ENSG00000117115.8	PADI2	-1.36481	6.85757e-13	1.67059e-11	Down
chr1	18957500	19075360	ENSG00000009709.7	PAX7	-2.84779	7.29071e-09	6.11376e-08	Down
chr1	19175767	19247615	ENSG00000255275.3	RP13-279N23.2	1.04274	0.00730483	0.0157408	Up
chr1	19923473	19984549	ENSG00000270136.1	MINOS1-NBL1	-1.45451	0.0036501	0.00843582	Down
chr1	19991780	20006055	ENSG00000158748.3	HTR6	-1.67871	4.2126e-06	1.84387e-05	Down
chr1	20008706	20126438	ENSG00000162542.9	TMCO4	1.12343	4.40064e-07	2.40051e-06	Up
chr1	20438432	20446050	ENSG00000117215.10	PLA2G2D	2.26474	0.000131505	0.000416148	Up
chr1	20354672	20417683	ENSG00000127472.6	PLA2G5	1.4098	0.000327601	0.000953104	Up
chr1	20808884	20812713	ENSG00000162545.5	CAMK2N1	-1.60238	6.38587e-13	1.57678e-11	Down
chr1	20990507	21044510	ENSG00000117245.8	KIF17	-1.5565	2.18107e-10	2.74937e-09	Down
chr1	21046225	21059330	ENSG00000189410.7	SH2D5	-2.78443	2.35578e-17	1.74076e-15	Down
chr1	22138758	22151714	ENSG00000187942.7	LDLRAD2	1.34862	3.92476e-05	0.000138882	Up
chr1	22148738	22263790	ENSG00000142798.12	HSPG2	2.31252	1.22322e-20	1.725e-18	Up
chr1	21922708	21995801	ENSG00000076864.15	RAP1GAP	-1.29983	4.42501e-09	3.91564e-08	Down
chr1	22890057	22930087	ENSG00000070886.6	EPHA8	-1.82847	2.8511e-08	2.06785e-07	Down
chr1	22962999	22966101	ENSG00000173372.12	C1QA	1.53744	1.45606e-09	1.45933e-08	Up
chr1	22970123	22974603	ENSG00000159189.7	C1QC	1.28625	8.49676e-08	5.48333e-07	Up
chr1	22979255	22988031	ENSG00000173369.11	C1QB	1.3395	2.61437e-07	1.49965e-06	Up
chr1	23516993	23521222	ENSG00000179546.3	HTR1D	-1.04479	0.000315976	0.000922633	Down
chr1	23832922	23857712	ENSG00000007968.6	E2F2	1.80196	9.80489e-06	3.94421e-05	Up
chr1	23884409	23886285	ENSG00000117318.8	ID3	1.09853	0.00102017	0.00266835	Up
chr1	23907985	23967058	ENSG00000197880.4	MDS2	-1.63804	1.59312e-05	6.12446e-05	Down
chr1	24645812	24690972	ENSG00000158055.11	GRHL3	1.03957	0.0117299	0.0239637	Up
chr1	24683489	24743424	ENSG00000001460.13	STPG1	-1.29795	1.88048e-07	1.1118e-06	Down
chr1	24742284	24799466	ENSG00000001461.12	NIPAL3	-1.71515	1.02138e-16	6.53456e-15	Down
chr1	25226002	25291612	ENSG00000020633.14	RUNX3	1.17568	7.31368e-08	4.7987e-07	Up
chr1	25870071	25895377	ENSG00000157978.7	LDLRAP1	-1.46313	6.91321e-17	4.59923e-15	Down
chr1	26346375	26362955	ENSG00000158008.5	EXTL1	-1.55612	1.04192e-07	6.56733e-07	Down
chr1	26126667	26144713	ENSG00000162430.12	SEPN1	1.04281	4.00596e-13	1.0583e-11	Up
chr1	26210672	26233482	ENSG00000117632.16	STMN1	-1.01462	6.25244e-12	1.18341e-10	Down
chr1	27276053	27286897	ENSG00000175707.7	C1orf172	-2.23155	5.93802e-05	0.000202226	Down
chr1	27331511	27339327	ENSG00000158246.7	FAM46B	1.47828	9.687e-05	0.000316447	Up
chr1	27705666	27709870	ENSG00000174950.6	CD164L2	-1.99044	0.00295471	0.00696586	Down
chr1	28832455	28865812	ENSG00000180198.11	RCC1	1.06369	1.90941e-07	1.1269e-06	Up
chr1	28918712	28921955	ENSG00000188060.6	RAB42	1.90506	3.77654e-08	2.66661e-07	Up
chr1	29138654	29190208	ENSG00000116329.6	OPRD1	-1.53174	2.92723e-05	0.000106095	Down
chr1	29563028	29653325	ENSG00000060656.15	PTPRU	-1.07953	4.90065e-06	2.11226e-05	Down
chr1	31882412	31907525	ENSG00000168528.7	SERINC2	1.44787	8.83168e-05	0.000290831	Up
chr1	31838472	31849697	ENSG00000121769.3	FABP3	-1.85578	1.07183e-11	1.88773e-10	Down
chr1	32256023	32281652	ENSG00000134668.8	SPOCD1	3.92409	1.76073e-20	2.41498e-18	Up
chr1	32716840	32751766	ENSG00000182866.12	LCK	1.24318	8.23699e-05	0.000272367	Up
chr1	33351595	33364042	ENSG00000121905.5	HPCA	-1.93398	3.04074e-07	1.71524e-06	Down
chr1	34326076	34330392	ENSG00000176256.6	HMGB4	-1.28989	0.00571505	0.0126527	Down
chr1	34632484	34684732	ENSG00000142698.10	C1orf94	1.0913	4.94329e-06	2.12789e-05	Up
chr1	35220648	35224113	ENSG00000189280.3	GJB5	-1.51905	2.29737e-06	1.06814e-05	Down
chr1	35331037	35395186	ENSG00000116544.7	DLGAP3	-2.0622	2.75528e-10	3.3602e-09	Down
chr1	36185819	36235568	ENSG00000092853.9	CLSPN	1.37983	2.69157e-06	1.23141e-05	Up
chr1	35447136	35450954	ENSG00000243749.1	ZMYM6NB	1.04423	1.8784e-05	7.10924e-05	Up
chr1	36023074	36032875	ENSG00000020129.11	NCDN	-1.89722	1.74664e-16	1.06636e-14	Down
chr1	36787632	36789755	ENSG00000142694.6	EVA1B	1.08924	8.16165e-09	6.73689e-08	Up
chr1	37940153	37949980	ENSG00000163874.8	ZC3H12A	1.08147	2.40993e-08	1.7788e-07	Up
chr1	38076951	38100595	ENSG00000169218.9	RSPO1	-1.33236	0.00916027	0.0192098	Down
chr1	38158090	38175391	ENSG00000134690.6	CDCA8	1.59042	8.58196e-07	4.36842e-06	Up
chr1	38179552	38230805	ENSG00000183317.12	EPHA10	-1.56834	3.78075e-06	1.66982e-05	Down
chr1	39351479	39407471	ENSG00000158315.6	RHBDL2	-1.90817	4.63862e-19	4.55335e-17	Down
chr1	40124793	40137710	ENSG00000116981.3	NT5C1A	-1.10742	9.46968e-05	0.000309803	Down
chr1	40144320	40157361	ENSG00000116983.8	HPCAL4	-2.02291	9.87381e-09	7.98881e-08	Down
chr1	40766159	40783488	ENSG00000049089.9	COL9A2	-1.25706	6.46015e-09	5.49085e-08	Down
chr1	41086351	41131329	ENSG00000117016.5	RIMS3	-2.39908	1.22447e-16	7.71068e-15	Down
chr1	42846466	42888249	ENSG00000177181.10	RIMKLA	-1.34951	1.59258e-08	1.22424e-07	Down
chr1	43610824	43622067	ENSG00000186973.6	FAM183A	4.09808	5.07836e-08	3.47198e-07	Up
chr1	43735665	43739673	ENSG00000179178.6	TMEM125	-2.81529	1.09375e-14	4.30909e-13	Down
chr1	43803478	43818443	ENSG00000117400.10	MPL	-1.06837	9.92889e-05	0.000323452	Down
chr1	43824626	43828874	ENSG00000117399.9	CDC20	1.71015	2.09793e-07	1.22696e-06	Up
chr1	43829068	43833696	ENSG00000066322.8	ELOVL1	-1.2111	2.32543e-13	6.54028e-12	Down
chr1	44398992	44402913	ENSG00000117407.12	ARTN	1.31522	8.66484e-06	3.531e-05	Up
chr1	44870866	45117396	ENSG00000187147.13	RNF220	-1.38059	7.80602e-39	5.21052e-35	Down
chr1	45205490	45233439	ENSG00000142945.8	KIF2C	1.96739	2.18205e-08	1.62739e-07	Up
chr1	45249257	45253377	ENSG00000142959.4	BEST4	1.13009	0.000391558	0.00111679	Up
chr1	45271585	45272957	ENSG00000188396.2	TCTEX1D4	1.37026	0.000123456	0.000393225	Up
chr1	45809555	45956872	ENSG00000070759.12	TESK2	-1.09705	3.40616e-12	6.82084e-11	Down
chr1	46713360	46744145	ENSG00000085999.7	RAD54L	1.27626	4.69002e-06	2.03109e-05	Up
chr1	46859937	46879520	ENSG00000117480.11	FAAH	-1.71125	3.13548e-21	4.75667e-19	Down
chr1	47394849	47407156	ENSG00000187048.8	CYP4A11	-2.98248	3.55492e-10	4.18996e-09	Down
chr1	47427036	47516423	ENSG00000186377.6	CYP4X1	-2.40592	5.91739e-13	1.46653e-11	Down
chr1	47533160	47583991	ENSG00000186160.4	CYP4Z1	-2.58264	2.76757e-09	2.57053e-08	Down
chr1	47603107	47615413	ENSG00000162365.7	CYP4A22	-1.7867	0.00018105	0.000556232	Down
chr1	47901689	47906363	ENSG00000186564.5	FOXD2	1.55902	3.2679e-07	1.83099e-06	Up
chr1	48998527	50489585	ENSG00000186094.12	AGBL4	-1.40886	1.52779e-07	9.22366e-07	Down
chr1	50883222	50889172	ENSG00000142700.7	DMRTA2	1.29378	0.00407652	0.00933367	Up
chr1	50513686	50669458	ENSG00000162374.12	ELAVL4	-1.11864	2.05355e-06	9.64407e-06	Down
chr1	51426417	51440305	ENSG00000123080.6	CDKN2C	1.48334	1.1884e-09	1.21665e-08	Up
chr1	51567906	51613752	ENSG00000204006.4	C1orf185	1.08487	0.00829267	0.0176042	Up
chr1	51752930	51810788	ENSG00000085831.11	TTC39A	-1.14213	2.16988e-05	8.12084e-05	Down
chr1	52373628	52456436	ENSG00000169213.6	RAB3B	-1.43096	1.38564e-05	5.3847e-05	Down
chr1	52838501	52870131	ENSG00000085840.8	ORC1	1.6664	1.1547e-07	7.19664e-07	Up
chr1	53068044	53074723	ENSG00000116157.5	GPX7	1.03088	2.64096e-13	7.25448e-12	Up
chr1	53971910	54199877	ENSG00000174332.3	GLIS1	-1.02515	0.0015594	0.00391464	Down
chr1	54691105	54879152	ENSG00000157216.11	SSBP3	-1.06858	5.83968e-15	2.4828e-13	Down
chr1	55245385	55266940	ENSG00000006555.6	TTC22	-1.18208	0.00349404	0.00810756	Down
chr1	55315306	55352891	ENSG00000116133.7	DHCR24	-1.43508	1.28973e-12	2.86965e-11	Down
chr1	60280458	60342050	ENSG00000134709.6	HOOK1	-2.36565	6.52133e-10	7.20693e-09	Down
chr1	62702651	62785085	ENSG00000132854.14	KANK4	-1.73611	8.63954e-08	5.56292e-07	Down
chr1	65713902	65881552	ENSG00000116675.11	DNAJC6	-1.9961	4.12653e-23	9.83736e-21	Down
chr1	66999066	67213982	ENSG00000118473.17	SGIP1	-1.32931	6.45826e-10	7.14512e-09	Down
chr1	67218142	67244470	ENSG00000152760.5	TCTEX1D1	1.12011	0.00750298	0.0161106	Up
chr1	68150744	68154021	ENSG00000116717.7	GADD45A	1.70307	1.26255e-14	4.89971e-13	Up
chr1	67773047	67862583	ENSG00000081985.6	IL12RB2	-2.37103	2.21749e-10	2.78752e-09	Down
chr1	68894505	68915642	ENSG00000116745.6	RPE65	1.32327	0.000485154	0.0013563	Up
chr1	68939835	68962904	ENSG00000024526.12	DEPDC1	1.908	6.71398e-09	5.68929e-08	Up
chr1	68511645	68517314	ENSG00000162595.4	DIRAS3	1.82937	8.49271e-10	9.07022e-09	Up
chr1	70034081	70617628	ENSG00000033122.14	LRRC7	-2.11276	2.24428e-08	1.6676e-07	Down
chr1	74663947	75010112	ENSG00000116783.10	TNNI3K	-1.46885	1.68559e-07	1.00728e-06	Down
chr1	74935562	74978298	ENSG00000162621.5	LRRC53	-1.04121	0.0109143	0.0224763	Down
chr1	75033795	75139422	ENSG00000178965.9	C1orf173	-1.17799	0.00117901	0.00303858	Down
chr1	71318036	71513491	ENSG00000050628.16	PTGER3	-2.76445	6.33667e-15	2.67141e-13	Down
chr1	71861623	72748417	ENSG00000172260.9	NEGR1	-1.78698	2.77129e-10	3.37766e-09	Down
chr1	75594119	75627218	ENSG00000162624.10	LHX8	3.06937	0.00215801	0.00524317	Up
chr1	77333126	77531396	ENSG00000117069.10	ST6GALNAC5	-2.0681	4.32266e-09	3.83694e-08	Down
chr1	77747736	78025651	ENSG00000154027.14	AK5	-2.77941	2.57731e-15	1.20304e-13	Down
chr1	79355449	79472403	ENSG00000162618.8	ELTD1	1.27841	4.52709e-11	6.71518e-10	Up
chr1	78245309	78344106	ENSG00000180488.10	FAM73A	-1.22237	1.34574e-26	7.926e-24	Down
chr1	84330711	84464833	ENSG00000137941.12	TTLL7	-1.93958	1.02423e-34	2.56377e-31	Down
chr1	84964008	84972248	ENSG00000174021.6	GNG5	1.02973	4.99514e-07	2.68675e-06	Up
chr1	84543745	84704181	ENSG00000142875.15	PRKACB	-1.1446	3.71766e-17	2.63061e-15	Down
chr1	85277285	85358896	ENSG00000171517.5	LPAR3	-3.49083	9.23478e-12	1.64966e-10	Down
chr1	85391268	85462796	ENSG00000153898.8	MCOLN2	2.06267	2.20785e-10	2.77714e-09	Up
chr1	85464830	85598821	ENSG00000162643.8	WDR63	1.31753	8.02434e-06	3.2975e-05	Up
chr1	85109390	85156486	ENSG00000117155.12	SSX2IP	-1.12197	1.80272e-06	8.56046e-06	Down
chr1	86046444	86049645	ENSG00000142871.11	CYR61	1.05571	0.00371439	0.00857117	Up
chr1	86194916	86622626	ENSG00000171502.10	COL24A1	-2.25532	1.65443e-12	3.60107e-11	Down
chr1	86889769	86922241	ENSG00000137975.7	CLCA2	-2.28824	5.49639e-13	1.38328e-11	Down
chr1	87012761	87046437	ENSG00000016602.8	CLCA4	-2.815	2.25118e-12	4.69094e-11	Down
chr1	89724633	89738544	ENSG00000154451.10	GBP5	2.42199	7.73059e-12	1.42284e-10	Up
chr1	89829617	89852020	ENSG00000183347.13	GBP6	1.13406	0.00211654	0.00515365	Up
chr1	89472349	89488577	ENSG00000117226.7	GBP3	1.59463	4.89315e-08	3.36142e-07	Up
chr1	89518002	89531043	ENSG00000117228.9	GBP1	2.07598	1.61885e-10	2.1064e-09	Up
chr1	89571815	89616139	ENSG00000162645.8	GBP2	2.53294	1.84389e-13	5.36322e-12	Up
chr1	89990395	90063423	ENSG00000197147.8	LRRC8B	-1.16647	1.20326e-13	3.67866e-12	Down
chr1	92495539	92529093	ENSG00000172031.6	EPHX4	-1.6391	7.69923e-10	8.3204e-09	Down
chr1	92632542	92650280	ENSG00000069712.9	KIAA1107	-1.90268	1.61629e-16	9.98955e-15	Down
chr1	92940319	92952433	ENSG00000162676.7	GFI1	1.284	8.59949e-06	3.50794e-05	Up
chr1	92683497	92711370	ENSG00000203910.4	C1orf146	-2.58103	2.58134e-09	2.41436e-08	Down
chr1	95362507	95392834	ENSG00000117519.11	CNN3	1.189	2.3562e-11	3.84539e-10	Up
chr1	95582894	95663163	ENSG00000152078.5	TMEM56	-1.45004	8.11022e-10	8.72258e-09	Down
chr1	100174259	100232187	ENSG00000156869.8	FRRS1	1.12453	1.739e-05	6.62423e-05	Up
chr1	101185298	101204601	ENSG00000162692.6	VCAM1	1.44567	3.46001e-05	0.000123704	Up
chr1	102268130	102462586	ENSG00000118733.12	OLFM3	-2.67617	3.86185e-10	4.504e-09	Down
chr1	104159999	104168402	ENSG00000243480.3	AMY2A	-1.64241	2.42424e-08	1.78673e-07	Down
chr1	104197912	104207173	ENSG00000237763.5	AMY1A	-1.37119	0.00109318	0.00284115	Down
chr1	104293028	104301312	ENSG00000187733.6	AMY1C	-1.02814	7.12208e-05	0.000238455	Down
chr1	108113782	108507766	ENSG00000134215.11	VAV3	1.29823	0.000161627	0.000502497	Up
chr1	108918421	109013624	ENSG00000186086.12	NBPF6	-1.02966	0.0217993	0.0415705	Down
chr1	109255279	109285365	ENSG00000143107.4	FNDC7	1.78442	1.81068e-06	8.5942e-06	Up
chr1	109190912	109204148	ENSG00000162639.11	HENMT1	-1.55988	6.54904e-13	1.61131e-11	Down
chr1	109358520	109506106	ENSG00000162641.14	AKNAD1	1.76345	8.64731e-08	5.56613e-07	Up
chr1	109656301	109749401	ENSG00000116299.12	KIAA1324	-1.53406	1.63652e-08	1.25465e-07	Down
chr1	110046797	110052360	ENSG00000181754.6	AMIGO1	-1.00053	8.39197e-08	5.42269e-07	Down
chr1	109852192	109940573	ENSG00000134243.7	SORT1	-1.15589	1.90905e-21	3.1335e-19	Down
chr1	110082494	110091028	ENSG00000156097.8	GPR61	-2.07181	1.24521e-10	1.66457e-09	Down
chr1	110602616	110613322	ENSG00000156150.6	ALX3	1.27397	4.61232e-07	2.49896e-06	Up
chr1	110693108	110744824	ENSG00000197106.6	SLC6A17	-2.48363	6.71703e-10	7.37842e-09	Down
chr1	110905470	110933704	ENSG00000168679.13	SLC16A4	1.40562	2.05082e-09	1.96484e-08	Up
chr1	111136202	111174096	ENSG00000177301.9	KCNA2	-1.17456	7.82281e-07	4.01878e-06	Down
chr1	111888910	111895635	ENSG00000173947.9	PIFO	1.1531	0.000342981	0.000992751	Up
chr1	111729796	111747157	ENSG00000162777.12	DENND2D	1.097	4.8338e-06	2.08659e-05	Up
chr1	111743393	111786062	ENSG00000064886.9	CHI3L2	2.65827	1.64411e-08	1.25998e-07	Up
chr1	113263041	113269857	ENSG00000184599.9	FAM19A3	1.12216	0.00386332	0.00888923	Up
chr1	113243728	113250056	ENSG00000155366.12	RHOC	1.23459	4.74109e-12	9.19074e-11	Up
chr1	114356433	114414381	ENSG00000134242.11	PTPN22	1.65673	8.13956e-10	8.74904e-09	Up
chr1	116242628	116311402	ENSG00000118729.10	CASQ2	-1.27909	4.99147e-07	2.68622e-06	Down
chr1	116519119	116612675	ENSG00000163393.8	SLC22A15	-1.77012	2.56593e-13	7.08726e-12	Down
chr1	117057157	117113661	ENSG00000116815.11	CD58	1.2076	9.84071e-08	6.25786e-07	Up
chr1	117297007	117311850	ENSG00000116824.4	CD2	1.56317	4.54507e-06	1.97387e-05	Up
chr1	117686209	117753556	ENSG00000134258.12	VTCN1	1.24246	8.28256e-05	0.000273784	Up
chr1	117452679	117532980	ENSG00000134247.9	PTGFRN	1.20397	1.14527e-11	2.00823e-10	Up
chr1	117544382	117579167	ENSG00000134256.8	CD101	1.24679	1.91158e-07	1.12786e-06	Up
chr1	118148556	118170994	ENSG00000183508.4	FAM46C	1.29702	1.2274e-06	6.03898e-06	Up
chr1	119425669	119532179	ENSG00000092607.9	TBX15	1.49584	3.38076e-08	2.4101e-07	Up
chr1	118496484	118727846	ENSG00000155761.9	SPAG17	1.5434	0.000108836	0.000351467	Up
chr1	143767144	143767881	ENSG00000236334.1	PPIAL4G	-1.04254	0.0126081	0.0255544	Down
chr1	143896452	143913143	ENSG00000215784.4	FAM72D	1.12768	1.32145e-07	8.10726e-07	Up
chr1	145413095	145417545	ENSG00000168509.13	HFE2	-1.08312	0.00917158	0.0192315	Down
chr1	145470508	145475646	ENSG00000181039.7	ANKRD34A	-1.88354	3.61299e-15	1.62951e-13	Down
chr1	147631967	147632428	ENSG00000269647.1	BX842679.1	-1.92495	4.41056e-05	0.000154435	Down
chr1	149754245	149783928	ENSG00000203814.5	HIST2H2BF	1.23716	3.34495e-11	5.206e-10	Up
chr1	149784826	149785236	ENSG00000183598.3	HIST2H3D	2.06562	5.78163e-11	8.3054e-10	Up
chr1	149804221	149811339	ENSG00000183941.8	HIST2H4A	1.12711	2.64543e-08	1.93479e-07	Up
chr1	149811110	149812765	ENSG00000203811.1	HIST2H3C	1.9884	6.96357e-08	4.60824e-07	Up
chr1	149813505	149814478	ENSG00000183558.5	HIST2H2AA3	1.46541	2.23588e-10	2.80888e-09	Up
chr1	149822643	149823191	ENSG00000203812.2	HIST2H2AA4	1.5635	2.50127e-11	4.06229e-10	Up
chr1	149824181	149825836	ENSG00000203852.3	HIST2H3A	2.00752	5.43877e-08	3.69442e-07	Up
chr1	149825607	149832714	ENSG00000182217.7	HIST2H4B	1.13112	1.86484e-08	1.41346e-07	Up
chr1	150702672	150738433	ENSG00000163131.6	CTSS	1.11936	5.76525e-07	3.05664e-06	Up
chr1	150521884	150533413	ENSG00000143382.9	ADAMTSL4	1.29336	3.74181e-07	2.07045e-06	Up
chr1	150768684	150780799	ENSG00000143387.8	CTSK	1.2337	1.89996e-09	1.84514e-08	Up
chr1	151336778	151345209	ENSG00000143416.16	SELENBP1	-1.30599	1.54615e-08	1.19405e-07	Down
chr1	151772740	151778630	ENSG00000213171.2	LINGO4	1.30357	2.78396e-05	0.000101466	Up
chr1	151810295	151813033	ENSG00000225556.1	C2CD4D	-1.52196	1.94951e-08	1.47039e-07	Down
chr1	151819739	151826173	ENSG00000196407.7	THEM5	-1.94161	4.6508e-08	3.20924e-07	Down
chr1	151955391	151966866	ENSG00000197747.4	S100A10	2.26045	1.82256e-12	3.89922e-11	Up
chr1	152004982	152020383	ENSG00000163191.5	S100A11	1.47534	2.61595e-07	1.4997e-06	Up
chr1	153330330	153333503	ENSG00000163220.10	S100A9	1.72854	8.74034e-06	3.5567e-05	Up
chr1	153362508	153363664	ENSG00000143546.5	S100A8	1.65013	6.09227e-05	0.000207057	Up
chr1	153516089	153522612	ENSG00000196154.7	S100A4	1.91642	2.0351e-08	1.53091e-07	Up
chr1	153519805	153521848	ENSG00000188015.5	S100A3	1.63065	0.000361424	0.00104002	Up
chr1	153533584	153540366	ENSG00000196754.6	S100A2	1.27157	1.82099e-05	6.91025e-05	Up
chr1	153507075	153508720	ENSG00000197956.5	S100A6	1.49559	8.65908e-10	9.22331e-09	Up
chr1	153579362	153585621	ENSG00000188643.6	S100A16	1.31588	2.3263e-10	2.90606e-09	Up
chr1	153600402	153604513	ENSG00000160678.7	S100A1	-1.84517	1.72473e-14	6.49204e-13	Down
chr1	153651113	153666468	ENSG00000169418.9	NPR1	1.02301	6.71229e-08	4.45668e-07	Up
chr1	153954127	153958834	ENSG00000143545.4	RAB13	1.20694	5.1006e-10	5.78366e-09	Up
chr1	153931575	153940188	ENSG00000143570.13	SLC39A1	1.08619	1.06784e-15	5.44109e-14	Up
chr1	154947129	154951725	ENSG00000173207.8	CKS1B	1.05506	7.94018e-11	1.10572e-09	Up
chr1	154934774	154946871	ENSG00000160691.14	SHC1	1.2937	8.20757e-17	5.40647e-15	Up
chr1	155036207	155042029	ENSG00000243364.3	EFNA4	1.22105	6.63993e-07	3.47075e-06	Up
chr1	155158300	155162707	ENSG00000185499.12	MUC1	1.73007	1.89592e-09	1.84211e-08	Up
chr1	155259630	155271225	ENSG00000143627.13	PKLR	-1.51068	8.00392e-06	3.28979e-05	Down
chr1	156041804	156051789	ENSG00000254726.2	MEX3A	1.35227	3.1312e-05	0.000112916	Up
chr1	156117157	156147543	ENSG00000196189.8	SEMA4A	-1.10079	5.3773e-07	2.87202e-06	Down
chr1	156213206	156217881	ENSG00000160781.11	PAQR6	-1.51859	1.78e-13	5.18844e-12	Down
chr1	156549519	156556562	ENSG00000187862.7	TTC24	1.3089	0.00317789	0.00744992	Up
chr1	156495197	156542396	ENSG00000183856.6	IQGAP3	2.18123	9.39363e-11	1.28401e-09	Up
chr1	156307105	156316786	ENSG00000163467.7	TSACC	1.19999	0.000154313	0.000481177	Up
chr1	156339003	156355011	ENSG00000132677.8	RHBG	1.41358	0.000560926	0.00154974	Up
chr1	156638555	156647189	ENSG00000132688.10	NES	1.96693	4.657e-11	6.87225e-10	Up
chr1	156589086	156595517	ENSG00000132702.8	HAPLN2	-2.68783	6.24469e-22	1.09693e-19	Down
chr1	156776035	156786654	ENSG00000027869.7	SH2D2A	1.15934	0.000128303	0.00040698	Up
chr1	156785432	156851642	ENSG00000198400.7	NTRK1	1.09742	2.34048e-05	8.68573e-05	Up
chr1	156809855	156828810	ENSG00000027644.4	INSRR	1.29244	0.000380788	0.00108995	Up
chr1	157483167	157522310	ENSG00000143297.14	FCRL5	2.27777	0.000402898	0.00114619	Up
chr1	157644111	157670647	ENSG00000160856.16	FCRL3	1.11776	0.00758147	0.0162599	Up
chr1	157764193	157789895	ENSG00000163534.10	FCRL1	1.63626	0.000722104	0.00194644	Up
chr1	158149737	158154686	ENSG00000158473.6	CD1D	1.39859	3.79204e-07	2.09593e-06	Up
chr1	158223927	158228059	ENSG00000158477.6	CD1A	3.30031	0.00732899	0.0157827	Up
chr1	158259576	158263420	ENSG00000158481.8	CD1C	3.15142	1.66396e-08	1.27236e-07	Up
chr1	158323254	158327343	ENSG00000158488.11	CD1E	3.26234	2.10557e-05	7.90181e-05	Up
chr1	158580496	158656488	ENSG00000163554.7	SPTA1	2.369	7.35248e-07	3.80153e-06	Up
chr1	157963063	158070052	ENSG00000183853.13	KIRREL	1.61159	5.95104e-19	5.81315e-17	Up
chr1	159032274	159116886	ENSG00000163568.9	AIM2	1.12251	0.000425353	0.00120443	Up
chr1	158969758	159024945	ENSG00000163565.14	IFI16	1.09839	1.81637e-08	1.37985e-07	Up
chr1	159796540	159807039	ENSG00000158714.6	SLAMF8	3.07511	4.38183e-19	4.32247e-17	Up
chr1	159842154	159869953	ENSG00000213085.5	CCDC19	2.30325	3.19496e-06	1.43548e-05	Up
chr1	159896829	159915386	ENSG00000085552.12	IGSF9	1.17545	0.000979524	0.00257077	Up
chr1	159921282	159924044	ENSG00000162723.5	SLAMF9	2.28456	8.69315e-10	9.24975e-09	Up
chr1	159887897	159895522	ENSG00000158710.10	TAGLN2	1.8258	3.62033e-10	4.25452e-09	Up
chr1	160454820	160493052	ENSG00000162739.9	SLAMF6	1.71419	6.74777e-07	3.51794e-06	Up
chr1	160370376	160398468	ENSG00000162738.5	VANGL2	1.09239	1.6457e-07	9.85205e-07	Up
chr1	160577890	160617085	ENSG00000117090.10	SLAMF1	2.10092	1.86794e-05	7.07766e-05	Up
chr1	160709037	160724611	ENSG00000026751.12	SLAMF7	2.41694	2.27772e-13	6.45138e-12	Up
chr1	160648536	160681641	ENSG00000117091.5	CD48	2.01034	3.52856e-10	4.16362e-09	Up
chr1	160765864	160798051	ENSG00000122224.13	LY9	1.756	9.2956e-06	3.75821e-05	Up
chr1	160051360	160060353	ENSG00000162728.4	KCNJ9	-1.43853	4.73377e-09	4.1631e-08	Down
chr1	160061130	160068733	ENSG00000162729.9	IGSF8	-1.43392	5.52823e-25	2.05005e-22	Down
chr1	160967747	161008752	ENSG00000270149.1	F11R	2.65259	1.08792e-05	4.32941e-05	Up
chr1	161040785	161059389	ENSG00000143217.7	PVRL4	2.15194	1.22931e-05	4.82497e-05	Up
chr1	161676762	161684142	ENSG00000132185.12	FCRLA	1.70736	1.01564e-07	6.42599e-07	Up
chr1	161475220	161493803	ENSG00000143226.9	FCGR2A	1.58069	7.76162e-09	6.45995e-08	Up
chr1	161494036	161496681	ENSG00000173110.6	HSPA6	3.29494	2.14073e-18	1.90525e-16	Up
chr1	161511549	161600917	ENSG00000203747.5	FCGR3A	1.41255	1.40831e-06	6.83007e-06	Up
chr1	161551101	161648444	ENSG00000072694.14	FCGR2B	2.47599	1.17495e-12	2.64662e-11	Up
chr1	161154098	161168846	ENSG00000158859.9	ADAMTS4	-1.95388	2.50108e-14	9.0568e-13	Down
chr1	161228517	161255240	ENSG00000248485.1	PCP4L1	-1.8489	1.34315e-06	6.55373e-06	Down
chr1	161334521	161337664	ENSG00000188931.3	C1orf192	1.63787	0.000257836	0.000768441	Up
chr1	161952982	161993644	ENSG00000162745.6	OLFML2B	1.54395	9.67964e-09	7.84757e-08	Up
chr1	162365056	162381928	ENSG00000198574.4	SH2D1B	-2.01306	1.05143e-09	1.0949e-08	Down
chr1	162335197	162351905	ENSG00000254706.1	RP11-565P22.6	1.91109	2.91913e-12	5.92857e-11	Up
chr1	162336698	162356600	ENSG00000239887.3	C1orf226	1.62279	3.06709e-16	1.7649e-14	Up
chr1	163038565	163046592	ENSG00000117152.9	RGS4	-2.52895	8.23678e-10	8.83931e-09	Down
chr1	163236366	163325554	ENSG00000143228.8	NUF2	1.72979	3.14797e-09	2.88372e-08	Up
chr1	167690429	167761156	ENSG00000197965.7	MPZL1	1.11416	1.50954e-14	5.76879e-13	Up
chr1	168664697	168698502	ENSG00000143196.4	DPT	-1.79622	1.8912e-05	7.15169e-05	Down
chr1	169074935	169101960	ENSG00000143153.8	ATP1B1	-1.92682	4.20255e-18	3.55089e-16	Down
chr1	169483404	169555826	ENSG00000198734.6	F5	1.63966	0.000381594	0.00109163	Up
chr1	169659808	169680839	ENSG00000188404.4	SELL	1.53735	5.31003e-05	0.000182641	Up
chr1	169691781	169733846	ENSG00000007908.11	SELE	1.02526	0.0176955	0.0345103	Up
chr1	170631869	170708560	ENSG00000116132.7	PRRX1	1.23596	9.7661e-07	4.91743e-06	Up
chr1	170904612	171033906	ENSG00000117501.10	MROH9	2.72645	0.000100525	0.000326895	Up
chr1	171217638	171255117	ENSG00000010932.11	FMO1	1.89404	0.00130971	0.00333932	Up
chr1	172628154	172636014	ENSG00000117560.6	FASLG	1.27873	0.025112	0.0471955	Up
chr1	171810621	172387606	ENSG00000197959.9	DNM3	-1.14375	1.35229e-09	1.36861e-08	Down
chr1	175126123	175162135	ENSG00000235750.5	KIAA0040	1.92646	3.34901e-11	5.20682e-10	Up
chr1	176432307	176814735	ENSG00000116183.6	PAPPA2	1.30695	2.21815e-05	8.28855e-05	Up
chr1	179560748	179660407	ENSG00000162782.11	TDRD5	-1.64315	5.34302e-09	4.64384e-08	Down
chr1	181382238	181777219	ENSG00000198216.6	CACNA1E	-1.42196	6.73289e-06	2.81886e-05	Down
chr1	182567758	182573543	ENSG00000143333.6	RGS16	1.17128	0.000217168	0.000657115	Up
chr1	182992595	183114727	ENSG00000135862.5	LAMC1	1.75305	5.92977e-21	8.66742e-19	Up
chr1	183217372	183387737	ENSG00000157064.6	NMNAT2	-1.50384	4.80823e-07	2.5962e-06	Down
chr1	184759858	184943682	ENSG00000135842.12	FAM129A	1.94987	2.76804e-13	7.56209e-12	Up
chr1	185703683	186160085	ENSG00000143341.7	HMCN1	1.1194	7.76742e-08	5.05994e-07	Up
chr1	192544857	192549161	ENSG00000090104.7	RGS1	1.19744	0.000169309	0.000523534	Up
chr1	193148175	193155784	ENSG00000162630.5	B3GALT2	-1.16459	3.39939e-06	1.5161e-05	Down
chr1	196788887	196801319	ENSG00000244414.2	CFHR1	1.8894	0.000286456	0.000846185	Up
chr1	197053258	197115824	ENSG00000066279.12	ASPM	2.26108	1.05941e-07	6.66083e-07	Up
chr1	199996730	200146552	ENSG00000116833.9	NR5A2	2.57043	3.63651e-13	9.72244e-12	Up
chr1	200520628	200589862	ENSG00000118193.7	KIF14	2.19469	1.35193e-09	1.36861e-08	Up
chr1	200860176	200884863	ENSG00000163362.6	C1orf106	1.15111	1.54002e-05	5.93856e-05	Up
chr1	201008642	201081694	ENSG00000081248.6	CACNA1S	-1.52251	2.33681e-05	8.67532e-05	Down
chr1	201252580	201302121	ENSG00000081277.7	PKP1	-1.64996	0.000165841	0.000514399	Down
chr1	201328136	201346890	ENSG00000118194.14	TNNT2	-3.52254	3.3764e-12	6.76801e-11	Down
chr1	201373625	201398994	ENSG00000159173.14	TNNI1	2.19704	0.00125045	0.00320453	Up
chr1	201977073	201986316	ENSG00000163435.11	ELF3	1.04319	2.87602e-05	0.000104409	Up
chr1	202116141	202130716	ENSG00000143851.11	PTPN7	1.62754	5.44446e-07	2.90115e-06	Up
chr1	202163029	202288909	ENSG00000133067.13	LGR6	2.09727	4.68852e-05	0.000162886	Up
chr1	202559724	202679545	ENSG00000143858.7	SYT2	-1.71507	2.86242e-05	0.000103972	Down
chr1	203148059	203155877	ENSG00000133048.8	CHI3L1	4.22246	2.11195e-17	1.57805e-15	Up
chr1	203181955	203242769	ENSG00000133063.11	CHIT1	1.37718	1.91354e-07	1.12801e-06	Up
chr1	203136939	203144941	ENSG00000133055.4	MYBPH	2.49769	7.76857e-11	1.08333e-09	Up
chr1	202995626	203047868	ENSG00000143847.11	PPFIA4	-1.33283	2.25355e-10	2.82753e-09	Down
chr1	203309756	203320617	ENSG00000122176.10	FMOD	2.1144	6.44147e-08	4.29825e-07	Up
chr1	203734304	203745361	ENSG00000122188.8	LAX1	1.53124	8.48618e-07	4.32647e-06	Up
chr1	205012325	205047627	ENSG00000184144.5	CNTN2	-2.67159	3.90288e-19	3.88831e-17	Down
chr1	205305220	205326218	ENSG00000162873.10	KLHDC8A	2.30997	1.58507e-14	6.02296e-13	Up
chr1	205197304	205242471	ENSG00000133069.10	TMCC2	-1.86219	1.53592e-26	8.54357e-24	Down
chr1	205626979	205649587	ENSG00000158715.5	SLC45A3	-2.50511	2.74996e-23	6.88348e-21	Down
chr1	205350506	205425082	ENSG00000186007.5	LEMD1	1.05241	0.026283	0.0491794	Up
chr1	205473723	205501921	ENSG00000117266.11	CDK18	-2.14202	6.40239e-23	1.40888e-20	Down
chr1	205538013	205572046	ENSG00000174514.8	MFSD4	-2.19383	8.73136e-11	1.20086e-09	Down
chr1	205882176	205912588	ENSG00000174502.14	SLC26A9	-2.55464	5.81077e-21	8.55593e-19	Down
chr1	206940947	206945839	ENSG00000136634.5	IL10	1.11618	0.00121892	0.00313056	Up
chr1	207077731	207096592	ENSG00000162894.7	FAIM3	1.45157	3.21725e-08	2.30173e-07	Up
chr1	206808881	206857764	ENSG00000143479.11	DYRK3	1.19686	2.86758e-11	4.5628e-10	Up
chr1	207627575	207663240	ENSG00000117322.12	CR2	-1.46179	0.004625	0.0104662	Down
chr1	207494853	207534311	ENSG00000196352.9	CD55	-1.16659	2.18266e-11	3.5944e-10	Down
chr1	209848765	209849733	ENSG00000123689.5	G0S2	2.11355	3.47177e-07	1.9344e-06	Up
chr1	209859510	209908295	ENSG00000117594.5	HSD11B1	-2.20439	1.42252e-15	7.06849e-14	Down
chr1	209757062	209787283	ENSG00000008118.5	CAMK1G	-2.60852	2.13139e-11	3.51864e-10	Down
chr1	210111538	210337636	ENSG00000143469.12	SYT14	-1.01592	0.00028691	0.0008474	Down
chr1	210856555	211307457	ENSG00000143473.7	KCNH1	-1.15265	4.41707e-05	0.000154609	Down
chr1	211649864	211666259	ENSG00000198570.5	RD3	-1.59074	0.00633004	0.0138595	Down
chr1	211836114	211848960	ENSG00000117650.8	NEK2	1.70439	2.79003e-07	1.58542e-06	Up
chr1	212208919	212280742	ENSG00000143476.13	DTL	2.19845	3.70124e-10	4.33434e-09	Up
chr1	211916799	212004114	ENSG00000123684.8	LPGAT1	-1.22234	5.50142e-23	1.22407e-20	Down
chr1	214776538	214837931	ENSG00000117724.8	CENPF	1.99469	4.49665e-08	3.11791e-07	Up
chr1	217804666	218045038	ENSG00000162814.6	SPATA17	1.13125	6.44836e-05	0.000217833	Up
chr1	218519577	218617961	ENSG00000092969.7	TGFB2	1.16001	0.000210875	0.000640105	Up
chr1	220863187	220872499	ENSG00000162817.6	C1orf115	-2.33128	1.0462e-13	3.2481e-12	Down
chr1	221051699	221058401	ENSG00000136630.11	HLX	1.50154	2.34462e-14	8.55209e-13	Up
chr1	222910549	222924147	ENSG00000197520.6	FAM177B	1.3675	7.9511e-06	3.26942e-05	Up
chr1	226033237	226070069	ENSG00000196187.7	TMEM63A	-1.69335	3.97067e-23	9.57985e-21	Down
chr1	226124298	226129189	ENSG00000143768.7	LEFTY2	3.00288	1.68862e-16	1.03408e-14	Up
chr1	228337553	228347527	ENSG00000198835.3	GJC2	-2.22642	3.07021e-20	3.99227e-18	Down
chr1	228595641	228604562	ENSG00000162931.7	TRIM17	-1.00051	1.60765e-06	7.71648e-06	Down
chr1	228645808	228646259	ENSG00000196890.3	HIST3H2BB	1.08599	1.26841e-05	4.97064e-05	Up
chr1	230457392	230561475	ENSG00000177614.5	PGBD5	-1.34031	2.32858e-11	3.80342e-10	Down
chr1	230883130	230937749	ENSG00000135773.8	CAPN9	-1.43028	3.74367e-09	3.36628e-08	Down
chr1	231297858	231357302	ENSG00000119283.11	TRIM67	1.20874	0.0106533	0.0220135	Up
chr1	233463514	233520894	ENSG00000143674.6	MLK4	-1.89622	2.67996e-11	4.30708e-10	Down
chr1	233749750	233808258	ENSG00000135750.10	KCNK1	-1.90759	9.35878e-10	9.87405e-09	Down
chr1	234040679	234460262	ENSG00000183780.8	SLC35F3	-2.39437	2.19715e-11	3.61528e-10	Down
chr1	236139130	236228462	ENSG00000116962.10	NID1	1.27514	2.5003e-08	1.84007e-07	Up
chr1	237205505	237997288	ENSG00000198626.11	RYR2	-2.62655	2.61281e-11	4.21608e-10	Down
chr1	239549865	240078750	ENSG00000133019.7	CHRM3	-1.54444	5.86467e-05	0.000199932	Down
chr1	240652873	240775449	ENSG00000180875.4	GREM2	-1.82399	1.64246e-06	7.86552e-06	Down
chr1	240931554	241520530	ENSG00000182901.11	RGS7	-1.58701	7.33906e-08	4.81221e-07	Down
chr1	242158792	242162375	ENSG00000197769.5	MAP1LC3C	1.44512	0.00110682	0.00287322	Up
chr1	242011269	242058450	ENSG00000174371.12	EXO1	1.82366	9.4687e-09	7.68588e-08	Up
chr1	242246288	242687998	ENSG00000180287.12	PLD5	-1.23089	1.88495e-07	1.11379e-06	Down
chr1	244227632	244231211	ENSG00000268146.1	AL590483.1	-1.10375	0.0218026	0.0415727	Down
chr1	247108849	247171395	ENSG00000197472.10	ZNF695	1.34366	1.07551e-05	4.286e-05	Up
chr1	248366332	248367392	ENSG00000228198.1	OR2M3	-1.70573	0.000162946	0.000506204	Down
chr1	248402231	248403166	ENSG00000171180.1	OR2M4	-1.79963	3.79217e-05	0.000134594	Down
chr1	248512077	248513015	ENSG00000177174.1	OR14C36	-2.36254	5.64661e-05	0.000193288	Down
chr1	248436073	248437138	ENSG00000177212.2	OR2T33	-1.68668	0.000842508	0.00224381	Down
chr1	248457918	248458880	ENSG00000177201.1	OR2T12	-1.58869	0.0142566	0.0285203	Down
chr1	248524883	248525929	ENSG00000196944.3	OR2T4	-1.86651	0.00222899	0.00539533	Down
chr1	248550910	248551836	ENSG00000198104.2	OR2T6	-1.50849	0.0207271	0.0397338	Down
chr1	247901917	247902861	ENSG00000153230.4	OR14K1	-1.67625	0.00272332	0.00647064	Down
chr1	248031277	248060449	ENSG00000238243.2	OR2W3	-2.03533	4.62969e-09	4.08232e-08	Down
chr1	248084320	248085258	ENSG00000177462.6	OR2T8	-1.93126	1.39005e-05	5.39974e-05	Down
chr1	248097071	248098057	ENSG00000177275.3	OR2AJ1	-1.89121	0.00947888	0.0198054	Down
chr1	248100493	248264224	ENSG00000196071.3	OR2L13	-2.05474	1.71862e-07	1.02452e-06	Down
chr1	248112160	248113098	ENSG00000196936.3	OR2L8	-1.92528	1.68548e-06	8.03807e-06	Down
chr1	248128535	248129641	ENSG00000187080.7	OR2AK2	-2.06026	1.06416e-08	8.55818e-08	Down
chr1	248185250	248186188	ENSG00000197454.1	OR2L5	-1.96742	1.50424e-06	7.25319e-06	Down
chr1	248201474	248202607	ENSG00000203663.2	OR2L2	-2.06057	5.33743e-09	4.64301e-08	Down
chr1	248223984	248224922	ENSG00000198128.3	OR2L3	-2.41335	3.03775e-10	3.65132e-09	Down
chr1	248308450	248309388	ENSG00000162727.3	OR2M5	-1.99089	1.28701e-05	5.03375e-05	Down
chr1	248343288	248344331	ENSG00000198601.2	OR2M2	-2.02111	3.7618e-06	1.66255e-05	Down
chr1	248604508	248605434	ENSG00000227152.5	OR2T7	-2.80667	8.71427e-05	0.000287296	Down
chr1	248616077	248617130	ENSG00000196240.2	OR2T2	-2.77071	4.50387e-07	2.45082e-06	Down
chr1	248636627	248637634	ENSG00000196539.2	OR2T3	-1.91843	0.0229368	0.0435241	Down
chr1	248651885	248652898	ENSG00000203661.2	OR2T5	-2.16121	0.00059995	0.00164711	Down
chr1	248684916	248685964	ENSG00000188558.4	OR2G6	-2.58524	0.00267956	0.00637497	Down
chr1	248721784	248722797	ENSG00000182783.3	OR2T29	-2.26391	0.000133205	0.000420797	Down
chr1	248737022	248738080	ENSG00000183310.2	OR2T34	-2.8087	3.43766e-05	0.000122971	Down
chr1	248756052	248757100	ENSG00000184022.2	OR2T10	-2.67229	0.000767962	0.00205842	Down
chr1	248789420	248790491	ENSG00000183130.2	OR2T11	-2.53433	0.000297957	0.000875509	Down
chr1	248801588	248802559	ENSG00000177151.3	OR2T35	-2.71273	0.000346843	0.00100326	Down
chr1	248813232	248814185	ENSG00000187701.3	OR2T27	-2.02762	0.0117787	0.0240535	Down
chr1	248844628	248845629	ENSG00000189181.3	OR14I1	-2.79258	9.30899e-08	5.94997e-07	Down
chr1	248902716	248903150	ENSG00000266949.1	LYPD8	-2.46369	2.20991e-09	2.09931e-08	Down
chr2	946554	1371385	ENSG00000172554.7	SNTG2	-1.16024	0.000518219	0.0014407	Down
chr2	1635659	1748624	ENSG00000130508.6	PXDN	1.49209	2.62648e-09	2.45047e-08	Up
chr2	1792885	2335032	ENSG00000186487.13	MYT1L	-1.81748	6.61113e-06	2.77543e-05	Down
chr2	5832799	5841516	ENSG00000176887.5	SOX11	1.91304	1.33931e-08	1.05093e-07	Up
chr2	6111712	6114374	ENSG00000272268.1	FLJ30594	-1.27989	8.54345e-07	4.35103e-06	Down
chr2	10223908	10226228	ENSG00000233502.1	AC104794.4	-1.36324	0.0233906	0.0443063	Down
chr2	10262455	10271545	ENSG00000171848.9	RRM2	2.34354	4.20473e-08	2.93379e-07	Up
chr2	10443015	10567743	ENSG00000115756.8	HPCAL1	-1.04979	2.32911e-09	2.19795e-08	Down
chr2	10580094	10588630	ENSG00000115758.8	ODC1	1.06523	2.9426e-08	2.12837e-07	Up
chr2	11798304	11810290	ENSG00000169006.6	NTSR2	-1.27939	0.000330462	0.000960591	Down
chr2	12857015	12882860	ENSG00000071575.7	TRIB2	1.16738	1.81891e-08	1.3809e-07	Up
chr2	17691851	17699706	ENSG00000214842.5	RAD51AP2	-1.36909	0.00146918	0.00370674	Down
chr2	17720393	17838285	ENSG00000163032.7	VSNL1	-2.78065	3.37058e-09	3.06104e-08	Down
chr2	19551246	19558414	ENSG00000143867.5	OSR1	1.27813	0.00126172	0.00322971	Up
chr2	20400558	20425194	ENSG00000115884.6	SDC1	2.32895	4.29182e-13	1.12198e-11	Up
chr2	21224301	21266945	ENSG00000084674.9	APOB	-1.21289	4.256e-05	0.000149599	Down
chr2	20866424	20873418	ENSG00000143869.5	GDF7	-1.15663	0.000165785	0.000514336	Down
chr2	24272571	24286551	ENSG00000119782.9	FKBP1B	-1.21591	3.77262e-07	2.08635e-06	Down
chr2	24300303	24308731	ENSG00000115129.9	TP53I3	1.25789	5.77806e-09	4.97231e-08	Up
chr2	24397938	24423718	ENSG00000186453.8	FAM228A	-1.20171	3.71701e-07	2.05844e-06	Down
chr2	25600067	25896503	ENSG00000138101.14	DTNB	-1.01427	4.54617e-17	3.12842e-15	Down
chr2	26149471	26205618	ENSG00000084731.9	KIF3C	-1.06258	4.32066e-09	3.83686e-08	Down
chr2	26785450	26802400	ENSG00000173557.10	C2orf70	1.78108	7.27893e-05	0.000243421	Up
chr2	26804070	26864236	ENSG00000157884.6	CIB4	-1.97837	0.00686183	0.0148774	Down
chr2	26680071	26781566	ENSG00000115155.12	OTOF	-1.36575	3.69011e-05	0.000131368	Down
chr2	26987157	27023935	ENSG00000115163.10	CENPA	2.09953	5.75588e-08	3.89529e-07	Up
chr2	27193480	27250064	ENSG00000084764.6	MAPRE3	-1.09252	1.63309e-13	4.8092e-12	Down
chr2	27301435	27309271	ENSG00000138080.9	EMILIN1	1.70538	9.54424e-12	1.69737e-10	Up
chr2	27476552	27498685	ENSG00000115194.6	SLC30A3	-2.43076	4.99468e-07	2.68675e-06	Down
chr2	27498289	27504367	ENSG00000163793.8	DNAJC5G	-2.79004	6.85043e-09	5.78818e-08	Down
chr2	27505260	27530307	ENSG00000138100.9	TRIM54	-2.29773	2.23321e-09	2.11643e-08	Down
chr2	30454397	30546596	ENSG00000213626.7	LBH	1.17032	2.56892e-09	2.40386e-08	Up
chr2	30945637	31043408	ENSG00000162949.12	CAPN13	-3.10941	3.44128e-23	8.40385e-21	Down
chr2	31557187	31637581	ENSG00000158125.5	XDH	1.67378	0.0200862	0.0386459	Up
chr2	33661391	33789817	ENSG00000152689.13	RASGRP3	-1.19245	2.08735e-12	4.39067e-11	Down
chr2	39186764	39187483	ENSG00000269210.1	AC019171.1	-1.09398	2.74186e-05	0.000100102	Down
chr2	39892122	39945103	ENSG00000152154.6	TMEM178A	-1.05946	8.00665e-09	6.63082e-08	Down
chr2	40324410	40838193	ENSG00000183023.14	SLC8A1	-1.11465	5.92094e-11	8.48724e-10	Down
chr2	42669157	42721237	ENSG00000171126.7	KCNG3	-2.20693	1.41036e-08	1.10021e-07	Down
chr2	43449541	43453748	ENSG00000152518.5	ZFP36L2	1.06266	1.7997e-12	3.85443e-11	Up
chr2	44039611	44066004	ENSG00000138075.7	ABCG5	-2.639	1.26138e-12	2.81596e-11	Down
chr2	44066103	44105605	ENSG00000143921.6	ABCG8	-2.7349	2.22691e-09	2.11145e-08	Down
chr2	44543420	44589001	ENSG00000138078.11	PREPL	-1.19458	4.30923e-15	1.89237e-13	Down
chr2	45878484	46415129	ENSG00000171132.9	PRKCE	-1.18699	7.33592e-10	7.95354e-09	Down
chr2	47572297	47614740	ENSG00000119888.6	EPCAM	-1.59136	9.05035e-12	1.6225e-10	Down
chr2	47743720	47798078	ENSG00000184261.4	KCNK12	-1.64672	4.91784e-07	2.65015e-06	Down
chr2	48756522	48826025	ENSG00000243244.1	STON1	1.29448	1.7779e-05	6.75696e-05	Up
chr2	48844937	48960287	ENSG00000242441.3	GTF2A1L	1.57746	0.00867547	0.0183082	Up
chr2	49189296	49381676	ENSG00000170820.7	FSHR	-2.83104	9.33025e-08	5.96135e-07	Down
chr2	56093102	56151274	ENSG00000115380.14	EFEMP1	1.18027	3.7646e-05	0.000133734	Up
chr2	56411258	56613308	ENSG00000055813.5	CCDC85A	-1.60763	3.96365e-07	2.18355e-06	Down
chr2	58134786	58387055	ENSG00000028116.12	VRK2	-1.56811	1.40968e-11	2.42517e-10	Down
chr2	60678302	60780702	ENSG00000119866.16	BCL11A	-1.81003	1.09699e-07	6.87072e-07	Down
chr2	63815743	63834331	ENSG00000014641.13	MDH1	-1.04014	2.23184e-11	3.66634e-10	Down
chr2	68405989	68483369	ENSG00000221823.6	PPP3R1	-1.24039	2.95479e-12	5.98278e-11	Down
chr2	69688532	69901481	ENSG00000115977.14	AAK1	-1.39521	1.94674e-13	5.62533e-12	Down
chr2	71035775	71047732	ENSG00000152672.3	CLEC4F	1.3922	0.00122648	0.00314715	Up
chr2	71057347	71062952	ENSG00000116031.7	CD207	1.57889	0.00038515	0.00110055	Up
chr2	71127720	71160576	ENSG00000116035.2	VAX2	1.59856	4.29458e-06	1.87648e-05	Up
chr2	71163012	71192536	ENSG00000116039.7	ATP6V1B1	1.49966	5.59874e-06	2.3839e-05	Up
chr2	71205510	71212626	ENSG00000144031.7	ANKRD53	1.24136	1.04701e-06	5.23633e-06	Up
chr2	71409869	71454213	ENSG00000124374.8	PAIP2B	-2.17936	8.53504e-20	1.01133e-17	Down
chr2	72356367	72375167	ENSG00000003137.4	CYP26B1	-1.5707	4.22428e-09	3.76129e-08	Down
chr2	73143389	73162020	ENSG00000135638.9	EMX1	-2.87675	1.17787e-10	1.58514e-09	Down
chr2	73518058	73520833	ENSG00000135625.6	EGR4	-3.10984	2.03378e-09	1.95424e-08	Down
chr2	73481810	73511559	ENSG00000163013.7	FBXO41	-1.66581	1.20127e-11	2.10091e-10	Down
chr2	74119441	74146992	ENSG00000163017.9	ACTG2	1.85926	2.2615e-05	8.43483e-05	Up
chr2	74724644	74730443	ENSG00000179528.11	LBX2	1.2243	1.05978e-05	4.23341e-05	Up
chr2	74425689	74444692	ENSG00000065911.7	MTHFD2	1.07041	0.000106902	0.000345945	Up
chr2	75061108	75120486	ENSG00000159399.5	HK2	1.63349	1.0191e-09	1.06423e-08	Up
chr2	75696428	75796848	ENSG00000115363.9	EVA1A	1.87656	1.64294e-05	6.29662e-05	Up
chr2	85048774	85134132	ENSG00000186854.6	TRABD2A	-1.46672	1.3083e-07	8.04133e-07	Down
chr2	85978467	86015189	ENSG00000168874.8	ATOH8	1.09162	0.00119196	0.00306838	Up
chr2	85788685	85809154	ENSG00000118640.6	VAMP8	1.21258	1.05591e-07	6.64299e-07	Up
chr2	85811531	85820535	ENSG00000168899.4	VAMP5	1.14654	4.43678e-08	3.0796e-07	Up
chr2	88422510	88427635	ENSG00000163586.5	FABP1	-1.33225	0.00535095	0.0119523	Down
chr2	88367299	88412906	ENSG00000115593.10	SMYD1	-2.19906	4.70135e-09	4.1364e-08	Down
chr2	86732791	86948245	ENSG00000249884.4	RNF103-CHMP3	-1.20593	0.000129476	0.00041044	Down
chr2	95691422	95719737	ENSG00000172005.6	MAL	-2.89983	9.34375e-16	4.80999e-14	Down
chr2	96789589	96804175	ENSG00000188886.3	ASTL	-1.4243	0.00166288	0.00414581	Down
chr2	96808905	96811179	ENSG00000158050.4	DUSP2	-1.4988	1.03849e-07	6.54985e-07	Down
chr2	96687694	96705199	ENSG00000186281.8	GPAT2	-1.54084	2.14943e-15	1.02238e-13	Down
chr2	96991069	96994091	ENSG00000198885.5	ITPRIPL1	1.5245	5.34261e-13	1.35083e-11	Up
chr2	97001525	97039583	ENSG00000121152.5	NCAPH	1.91978	7.24211e-10	7.86735e-09	Up
chr2	97541620	97684175	ENSG00000168754.9	FAM178B	-2.67097	1.38996e-24	4.639e-22	Down
chr2	97749320	97760619	ENSG00000144199.7	FAHD2B	-1.17598	1.45835e-10	1.91373e-09	Down
chr2	98703579	98929762	ENSG00000168658.14	VWA3B	1.15747	0.00321219	0.00751801	Up
chr2	98947852	98972468	ENSG00000222000.3	AC092675.3	1.13949	0.00250083	0.00599103	Up
chr2	98962618	99015064	ENSG00000144191.7	CNGA3	1.30274	0.00198149	0.00486089	Up
chr2	99410309	99552722	ENSG00000196872.6	KIAA1211L	-2.05629	1.39597e-13	4.19736e-12	Down
chr2	100889753	100939195	ENSG00000170500.8	LONRF2	-1.0253	1.86238e-07	1.10174e-06	Down
chr2	101962013	102004057	ENSG00000175874.5	CREG2	-2.61512	3.77666e-09	3.39289e-08	Down
chr2	102803433	102856462	ENSG00000115598.5	IL1RL2	-1.7124	2.59394e-06	1.19027e-05	Down
chr2	103236166	103327777	ENSG00000115616.2	SLC9A2	-1.59299	1.84979e-06	8.75697e-06	Down
chr2	110841447	110874143	ENSG00000144063.3	MALL	1.07149	5.29557e-05	0.000182175	Up
chr2	111395275	111435691	ENSG00000169679.10	BUB1	2.07152	1.48795e-09	1.48535e-08	Up
chr2	113493930	113522254	ENSG00000169607.8	CKAP2L	2.02145	1.08011e-08	8.67248e-08	Up
chr2	113864791	113891593	ENSG00000136689.14	IL1RN	3.13454	1.25175e-11	2.18158e-10	Up
chr2	119599747	119605254	ENSG00000163064.6	EN1	2.64352	1.50764e-05	5.82378e-05	Up
chr2	119913819	119916465	ENSG00000144119.3	C1QL2	-1.61761	2.28736e-05	8.50751e-05	Down
chr2	119981384	120023228	ENSG00000115107.15	STEAP3	2.16015	1.75031e-11	2.9553e-10	Up
chr2	120197419	120282070	ENSG00000080293.5	SCTR	-1.93484	2.65406e-07	1.51807e-06	Down
chr2	121103719	121109384	ENSG00000163083.5	INHBB	1.16068	7.24464e-10	7.86735e-09	Up
chr2	124782864	125672864	ENSG00000155052.14	CNTNAP5	-1.41947	1.69976e-05	6.48954e-05	Down
chr2	127805603	127864931	ENSG00000136717.10	BIN1	-1.41482	1.17298e-22	2.47251e-20	Down
chr2	128458597	128461385	ENSG00000173349.4	SFT2D3	1.16346	2.6347e-08	1.92977e-07	Up
chr2	130737235	130740311	ENSG00000222014.4	RAB6C	-1.71514	8.28911e-18	6.59212e-16	Down
chr2	131278770	131285579	ENSG00000152093.3	CFC1B	-1.36421	0.0120501	0.0245577	Down
chr2	131513008	131525707	ENSG00000178171.6	AMER3	-1.42821	0.000732253	0.00196956	Down
chr2	132233666	132240507	ENSG00000075886.10	TUBA3D	-1.26496	2.0024e-06	9.42155e-06	Down
chr2	132905164	133015542	ENSG00000163046.11	ANKRD30BL	-1.88162	9.07771e-07	4.59562e-06	Down
chr2	133174147	133404132	ENSG00000183840.5	GPR39	1.45566	6.68818e-11	9.47847e-10	Up
chr2	133402426	133429152	ENSG00000150551.10	LYPD1	1.28648	8.22992e-07	4.20848e-06	Up
chr2	135596117	135659604	ENSG00000153086.9	ACMSD	1.22121	0.00289032	0.00682772	Up
chr2	135722061	135805038	ENSG00000176601.7	MAP3K19	2.38462	5.49902e-06	2.34543e-05	Up
chr2	136871919	136875735	ENSG00000121966.6	CXCR4	1.93296	2.49119e-14	9.03733e-13	Up
chr2	136289025	136482840	ENSG00000048991.12	R3HDM1	-1.21508	3.6513e-11	5.61146e-10	Down
chr2	136545410	136594750	ENSG00000115850.5	LCT	1.0278	0.0010788	0.00280923	Up
chr2	139428342	139537918	ENSG00000144227.4	NXPH2	-1.89103	1.42624e-07	8.67572e-07	Down
chr2	143635067	143799890	ENSG00000115919.10	KYNU	1.35649	4.92181e-07	2.65158e-06	Up
chr2	144695635	145090135	ENSG00000121964.10	GTDC1	-1.1436	6.13033e-19	5.95922e-17	Down
chr2	149894621	150071776	ENSG00000150556.12	LYPD6B	-2.49194	5.52102e-10	6.20146e-09	Down
chr2	151324709	151395525	ENSG00000115963.9	RND3	1.36639	5.7907e-09	4.97464e-08	Up
chr2	149632819	149883273	ENSG00000168280.12	KIF5C	-1.45268	4.59759e-14	1.57379e-12	Down
chr2	152126979	152146571	ENSG00000123609.6	NMI	1.12191	2.79453e-09	2.58837e-08	Up
chr2	152214106	152236560	ENSG00000123610.3	TNFAIP6	1.83017	7.08938e-08	4.6755e-07	Up
chr2	152689290	152955593	ENSG00000182389.14	CACNB4	-1.08361	1.30308e-07	8.01416e-07	Down
chr2	155554811	155714863	ENSG00000162989.3	KCNJ3	-2.28878	1.48708e-09	1.48522e-08	Down
chr2	158114110	158170723	ENSG00000136542.4	GALNT5	3.45766	2.5882e-12	5.31031e-11	Up
chr2	158271131	158345473	ENSG00000115165.5	CYTIP	1.30756	8.12505e-07	4.1591e-06	Up
chr2	158175137	158184225	ENSG00000136541.10	ERMN	-2.96496	1.02877e-14	4.08751e-13	Down
chr2	158383279	158485517	ENSG00000123612.11	ACVR1C	-1.79207	1.60164e-11	2.72496e-10	Down
chr2	159651829	159719293	ENSG00000163331.6	DAPL1	1.6883	0.000512916	0.00142714	Up
chr2	158733214	158992666	ENSG00000007001.8	UPP2	-1.34448	1.56199e-07	9.40152e-07	Down
chr2	159313476	159539391	ENSG00000144283.17	PKP4	-1.27153	1.3726e-16	8.5361e-15	Down
chr2	162272605	162282381	ENSG00000136535.10	TBR1	-2.91686	7.60877e-12	1.40429e-10	Down
chr2	162280843	162841792	ENSG00000144290.12	SLC4A10	-2.18958	6.85543e-10	7.50574e-09	Down
chr2	166095912	166248818	ENSG00000136531.9	SCN2A	-1.60133	1.04426e-08	8.42177e-08	Down
chr2	167744997	168116263	ENSG00000163092.15	XIRP2	2.0972	1.47946e-05	5.72598e-05	Up
chr2	167051695	167232503	ENSG00000169432.10	SCN9A	1.65172	0.000123673	0.000393791	Up
chr2	169921299	169952677	ENSG00000073737.12	DHRS9	-1.04742	0.00031233	0.000913052	Down
chr2	169690642	169769881	ENSG00000152253.4	SPC25	1.23888	7.75706e-07	3.98602e-06	Up
chr2	169983619	170219195	ENSG00000081479.8	LRP2	-2.9911	1.77736e-18	1.60323e-16	Down
chr2	171669723	171717661	ENSG00000128683.9	GAD1	-1.12952	1.57636e-05	6.06468e-05	Down
chr2	172949468	172954405	ENSG00000144355.10	DLX1	-1.52985	5.48069e-06	2.33861e-05	Down
chr2	174219548	174233725	ENSG00000144354.9	CDCA7	1.79144	3.90905e-13	1.0368e-11	Up
chr2	173600002	173917621	ENSG00000091428.13	RAPGEF4	-1.68898	2.74359e-12	5.61188e-11	Down
chr2	175612320	175629200	ENSG00000138435.10	CHRNA1	1.26703	0.00275924	0.00654821	Up
chr2	175664091	175870097	ENSG00000128656.9	CHN1	-2.03527	1.14344e-12	2.58728e-11	Down
chr2	176987088	176989853	ENSG00000128709.10	HOXD9	3.16148	0.000132494	0.000418946	Up
chr2	176994422	176997423	ENSG00000175879.7	HOXD8	1.92144	0.0172768	0.0338017	Up
chr2	177001340	177037830	ENSG00000128652.7	HOXD3	1.85583	0.000695967	0.00188182	Up
chr2	177015950	177017954	ENSG00000170166.5	HOXD4	2.05757	0.00308838	0.00726045	Up
chr2	177053307	177055688	ENSG00000128645.11	HOXD1	-2.12365	2.85244e-11	4.54417e-10	Down
chr2	178487980	178973066	ENSG00000128655.12	PDE11A	-1.94055	1.52751e-17	1.16749e-15	Down
chr2	179328391	179343327	ENSG00000079150.13	FKBP7	1.04708	4.90246e-11	7.18681e-10	Up
chr2	180306709	180726232	ENSG00000144331.14	ZNF385B	-2.34994	1.87472e-10	2.39881e-09	Down
chr2	182321929	182400914	ENSG00000115232.9	ITGA4	2.20212	1.31944e-21	2.20181e-19	Up
chr2	182818968	182996125	ENSG00000150722.6	PPP1R1C	1.17427	0.000125387	0.000398805	Up
chr2	183004763	183387919	ENSG00000115252.14	PDE1A	-2.20482	1.2234e-13	3.73455e-12	Down
chr2	183698002	183731890	ENSG00000162998.4	FRZB	1.23862	2.41455e-05	8.93905e-05	Up
chr2	188207856	188313187	ENSG00000064989.8	CALCRL	1.20403	7.6945e-05	0.000255951	Up
chr2	188328957	188430487	ENSG00000003436.10	TFPI	2.17898	8.52379e-11	1.17779e-09	Up
chr2	189839046	189877472	ENSG00000168542.8	COL3A1	4.29445	1.71699e-28	1.27343e-25	Up
chr2	189896622	190044605	ENSG00000204262.7	COL5A2	1.17749	7.30616e-06	3.03162e-05	Up
chr2	190425305	190448484	ENSG00000138449.6	SLC40A1	1.6038	3.80457e-15	1.69683e-13	Up
chr2	190920423	190927455	ENSG00000138379.4	MSTN	1.46781	0.000301749	0.000885351	Up
chr2	191273081	191373931	ENSG00000151690.10	MFSD6	-1.23573	2.64586e-17	1.94078e-15	Down
chr2	191745553	191830278	ENSG00000115419.8	GLS	-1.17747	7.98864e-12	1.46227e-10	Down
chr2	191894302	192016322	ENSG00000138378.13	STAT4	-2.78763	1.1963e-19	1.37677e-17	Down
chr2	197059094	197458416	ENSG00000138411.6	HECW2	-1.31337	9.13205e-15	3.68688e-13	Down
chr2	198669426	199437305	ENSG00000115896.11	PLCL1	-1.79451	1.37314e-19	1.53615e-17	Down
chr2	201374731	201448505	ENSG00000163535.13	SGOL2	1.12746	5.25997e-10	5.94754e-09	Up
chr2	202098166	202152434	ENSG00000064012.17	CASP8	1.08329	2.88368e-07	1.63308e-06	Up
chr2	202899310	202903160	ENSG00000155760.1	FZD7	1.52162	8.45734e-07	4.31486e-06	Up
chr2	204732509	204738683	ENSG00000163599.10	CTLA4	1.47651	0.000254301	0.000758359	Up
chr2	204571198	204603635	ENSG00000178562.13	CD28	1.39554	1.11835e-06	5.55568e-06	Up
chr2	204801471	204826300	ENSG00000163600.8	ICOS	1.99068	4.48461e-05	0.000156481	Up
chr2	206546714	206662857	ENSG00000118257.12	NRP2	1.26982	2.21762e-07	1.2898e-06	Up
chr2	207040040	207082771	ENSG00000183671.8	GPR1	2.45319	0.00010029	0.000326395	Up
chr2	207804278	207834198	ENSG00000144410.4	CPO	-1.05396	3.91367e-07	2.15958e-06	Down
chr2	209100951	209130798	ENSG00000138413.9	IDH1	1.13781	5.23674e-16	2.81897e-14	Up
chr2	209224438	209719227	ENSG00000144407.5	PTH2R	-1.96331	2.10282e-11	3.47721e-10	Down
chr2	211295973	211342376	ENSG00000115365.7	LANCL1	-1.3153	3.27399e-24	1.00864e-21	Down
chr2	215796266	216003151	ENSG00000144452.10	ABCA12	1.09567	3.98467e-05	0.000140753	Up
chr2	215275789	215443683	ENSG00000174453.5	VWC2L	-1.00232	0.00212691	0.00517389	Down
chr2	216225163	216300895	ENSG00000115414.14	FN1	2.6041	2.57082e-22	4.95007e-20	Up
chr2	217497551	217529159	ENSG00000115457.5	IGFBP2	3.36061	1.06959e-19	1.24527e-17	Up
chr2	217536828	217560248	ENSG00000115461.4	IGFBP5	2.22535	2.74848e-12	5.61615e-11	Up
chr2	218899683	218955304	ENSG00000188282.8	RUFY4	1.26653	7.37147e-05	0.000246023	Up
chr2	219246752	219261617	ENSG00000018280.12	SLC11A1	1.43888	1.98927e-05	7.49343e-05	Up
chr2	219221579	219232822	ENSG00000158428.3	C2orf62	1.03758	0.00164385	0.00410398	Up
chr2	219824377	219826876	ENSG00000171450.4	CDK5R2	-1.76144	2.32833e-07	1.34676e-06	Down
chr2	220114433	220142892	ENSG00000127824.9	TUBA4A	-2.12036	3.9565e-11	6.00668e-10	Down
chr2	220192131	220197899	ENSG00000182698.7	RESP18	-1.87708	0.000131681	0.000416574	Down
chr2	220154345	220174370	ENSG00000054356.9	PTPRN	-1.41303	4.05046e-05	0.000142901	Down
chr2	220378892	220403494	ENSG00000072182.8	ASIC4	1.14374	0.000956384	0.00251564	Up
chr2	220403669	220408509	ENSG00000123989.9	CHPF	1.02351	7.0442e-15	2.94489e-13	Up
chr2	223064607	223163715	ENSG00000135903.14	PAX3	2.50208	0.00383736	0.00883559	Up
chr2	223162866	223169936	ENSG00000163081.2	CCDC140	3.43886	0.00194019	0.00476928	Up
chr2	222282747	222438922	ENSG00000116106.7	EPHA4	-1.25813	4.02066e-06	1.76682e-05	Down
chr2	223289236	223425667	ENSG00000163082.9	SGPP2	-1.16569	5.78747e-09	4.974e-08	Down
chr2	223916532	224063117	ENSG00000152049.5	KCNE4	1.91996	2.78042e-10	3.38468e-09	Up
chr2	226265364	226518734	ENSG00000144460.10	NYAP2	-1.00745	0.0132454	0.026702	Down
chr2	228029281	228179508	ENSG00000169031.14	COL4A3	1.064	0.000452446	0.00127304	Up
chr2	228678558	228682272	ENSG00000115009.7	CCL20	1.90071	4.35911e-05	0.000152901	Up
chr2	231191899	231268447	ENSG00000185404.12	SP140L	1.08698	2.83953e-07	1.61036e-06	Up
chr2	232571517	232571621	ENSG00000269363.1	MGC4771	-1.05739	5.05121e-08	3.45695e-07	Down
chr2	233385173	233390422	ENSG00000237412.2	PRSS56	-1.33053	0.00625221	0.0137161	Down
chr2	233344537	233352538	ENSG00000171551.7	ECEL1	1.49357	0.000681323	0.00184546	Up
chr2	233470767	233547491	ENSG00000115468.7	EFHD1	-1.49821	5.78396e-09	4.97312e-08	Down
chr2	233743396	233877982	ENSG00000066248.10	NGEF	-1.93785	6.18962e-08	4.14678e-07	Down
chr2	234742062	234763212	ENSG00000123485.7	HJURP	2.25398	5.47725e-08	3.71551e-07	Up
chr2	234826043	234928166	ENSG00000144481.12	TRPM8	4.88916	6.18301e-20	7.50392e-18	Up
chr2	237073879	237077012	ENSG00000168505.6	GBX2	1.64887	0.000133462	0.000421464	Up
chr2	237102095	237173052	ENSG00000182177.9	ASB18	-1.06609	0.000225045	0.000678489	Down
chr2	237476430	237491001	ENSG00000144476.5	ACKR3	1.3778	8.78354e-12	1.59033e-10	Up
chr2	238232646	238323018	ENSG00000163359.11	COL6A3	2.99208	5.10869e-15	2.20003e-13	Up
chr2	239008798	239041928	ENSG00000144488.10	ESPNL	1.41233	4.72263e-05	0.000163929	Up
chr2	239133193	239140318	ENSG00000186235.6	AC016757.3	-1.22727	8.02024e-07	4.11071e-06	Down
chr2	241388732	241396131	ENSG00000218416.3	AC110619.2	-1.17329	7.29201e-08	4.78762e-07	Down
chr2	241653181	241759725	ENSG00000130294.10	KIF1A	-1.28735	9.29309e-13	2.1664e-11	Down
chr2	242792033	242801060	ENSG00000188389.6	PDCD1	2.03018	1.24772e-05	4.89243e-05	Up
chr2	242749920	242758739	ENSG00000204099.7	NEU4	1.18975	0.000160752	0.000500087	Up
chr2	242498136	242513546	ENSG00000176720.3	BOK	-2.37853	1.14024e-21	1.91877e-19	Down
chr3	2140497	3099645	ENSG00000144619.10	CNTN4	-1.39544	2.6459e-05	9.68975e-05	Down
chr3	4535032	4889524	ENSG00000150995.13	ITPR1	-1.63646	5.29326e-11	7.70331e-10	Down
chr3	6811688	7783215	ENSG00000196277.11	GRM7	-1.98258	6.80569e-09	5.75524e-08	Down
chr3	8792094	8811314	ENSG00000180914.6	OXTR	1.92711	2.43585e-10	3.02772e-09	Up
chr3	9745491	9771592	ENSG00000144550.8	CPNE9	-2.63514	2.11218e-14	7.80378e-13	Down
chr3	10068098	10143614	ENSG00000144554.6	FANCD2	1.64032	3.12913e-11	4.91073e-10	Up
chr3	10365707	10749716	ENSG00000157087.12	ATP2B2	-1.59178	7.0855e-09	5.97419e-08	Down
chr3	12194551	12200851	ENSG00000157150.4	TIMP4	1.58911	2.35554e-06	1.09264e-05	Up
chr3	12938719	13114617	ENSG00000144711.9	IQSEC1	-1.26622	4.3001e-14	1.48661e-12	Down
chr3	13521224	13547916	ENSG00000163517.10	HDAC11	-1.3663	1.48467e-21	2.45707e-19	Down
chr3	19189946	19577138	ENSG00000183960.4	KCNH8	-1.4273	3.92288e-08	2.75634e-07	Down
chr3	20202085	20227784	ENSG00000129810.10	SGOL1	2.09384	5.83165e-08	3.93592e-07	Up
chr3	24158651	24536773	ENSG00000151090.13	THRB	-1.3816	5.10848e-09	4.46908e-08	Down
chr3	27757440	27764206	ENSG00000163508.8	EOMES	1.94692	2.55476e-07	1.46798e-06	Up
chr3	32522804	32544900	ENSG00000091317.7	CMTM6	1.02006	2.52453e-15	1.18671e-13	Up
chr3	32993066	32997841	ENSG00000183813.6	CCR4	2.199	5.13229e-06	2.20309e-05	Up
chr3	36421836	36589499	ENSG00000144681.6	STAC	2.09841	8.17333e-07	4.18168e-06	Up
chr3	36753913	36781352	ENSG00000163673.6	DCLK3	-1.34244	9.23764e-05	0.000302954	Down
chr3	35680437	35835988	ENSG00000172995.12	ARPP21	-1.05087	0.000153707	0.00047951	Down
chr3	38179969	38184513	ENSG00000172936.8	MYD88	1.17887	5.58504e-10	6.25505e-09	Up
chr3	39508689	39570970	ENSG00000168314.13	MOBP	-2.86192	2.98839e-12	6.03251e-11	Down
chr3	39850405	40301812	ENSG00000170011.9	MYRIP	-1.47209	3.17832e-09	2.90753e-08	Down
chr3	40428647	40470110	ENSG00000168032.4	ENTPD3	-2.26118	1.62718e-09	1.6091e-08	Down
chr3	42438570	42452092	ENSG00000157093.4	LYZL4	-2.31083	6.93828e-07	3.60693e-06	Down
chr3	42299317	42307699	ENSG00000187094.7	CCK	-2.77739	5.47226e-08	3.71464e-07	Down
chr3	42530791	42579059	ENSG00000114812.8	VIPR1	-2.16666	9.00889e-14	2.84997e-12	Down
chr3	42734155	42744319	ENSG00000010282.10	HHATL	-2.65749	5.36358e-21	8.01536e-19	Down
chr3	44283378	44373590	ENSG00000173769.4	TOPAZ1	-1.93489	0.000382929	0.00109483	Down
chr3	44803209	44914868	ENSG00000163808.12	KIF15	1.49148	5.81144e-08	3.9257e-07	Up
chr3	45265958	45267770	ENSG00000249992.1	TMEM158	1.80627	1.01932e-09	1.06423e-08	Up
chr3	45123770	45187914	ENSG00000163814.3	CDCP1	2.47679	1.6605e-12	3.61038e-11	Up
chr3	45796942	45838027	ENSG00000163817.11	SLC6A20	-1.81035	6.40789e-06	2.70029e-05	Down
chr3	45596886	45727830	ENSG00000144791.5	LIMD1	1.37927	1.6114e-10	2.09871e-09	Up
chr3	46395225	46402419	ENSG00000121807.5	CCR2	2.94307	3.82482e-11	5.83336e-10	Up
chr3	46243200	46249887	ENSG00000163823.3	CCR1	1.05976	1.13422e-05	4.49936e-05	Up
chr3	46411633	46417697	ENSG00000160791.12	CCR5	1.71162	5.40406e-07	2.88193e-06	Up
chr3	46477136	46526724	ENSG00000012223.8	LTF	5.53395	2.07441e-19	2.22139e-17	Up
chr3	46616045	46668033	ENSG00000241186.3	TDGF1	-1.19677	3.29829e-05	0.000118387	Down
chr3	45927996	45944667	ENSG00000173585.11	CCR9	-1.1291	0.00285458	0.00674968	Down
chr3	45982425	45989845	ENSG00000172215.5	CXCR6	1.10007	0.000248073	0.00074233	Up
chr3	48198636	48229892	ENSG00000164045.7	CDC25A	1.63712	1.50276e-09	1.49715e-08	Up
chr3	48348336	48369831	ENSG00000229453.1	SPINK8	2.46665	1.80571e-10	2.32088e-09	Up
chr3	48599160	48601206	ENSG00000145040.3	UCN2	1.5551	7.33154e-05	0.000244894	Up
chr3	49158547	49170551	ENSG00000172037.9	LAMB2	1.28117	7.8181e-13	1.84472e-11	Up
chr3	49591922	49708978	ENSG00000164061.4	BSN	-1.7786	3.96229e-12	7.80954e-11	Down
chr3	49754267	49761349	ENSG00000176020.7	AMIGO3	2.08709	1.40468e-06	6.81413e-06	Up
chr3	49866034	49894007	ENSG00000183763.4	TRAIP	1.11129	4.28841e-08	2.98801e-07	Up
chr3	49895421	49907655	ENSG00000164076.12	CAMKV	-2.29755	6.7281e-10	7.38652e-09	Down
chr3	50316458	50325545	ENSG00000179564.3	LSMEM2	-1.27623	2.86996e-13	7.8093e-12	Down
chr3	50378541	50384283	ENSG00000004838.9	ZMYND10	1.58593	4.36687e-07	2.38519e-06	Up
chr3	50643921	50649262	ENSG00000114737.11	CISH	1.79081	6.31259e-08	4.22406e-07	Up
chr3	50712672	51421629	ENSG00000088538.12	DOCK3	-1.44117	2.94892e-12	5.97693e-11	Down
chr3	51851620	51864876	ENSG00000229972.3	IQCF3	-2.52167	1.25391e-07	7.73556e-07	Down
chr3	51741086	51752629	ENSG00000164082.10	GRM2	-1.92631	6.13341e-09	5.24388e-08	Down
chr3	51989330	51991509	ENSG00000180929.4	GPR62	-2.66863	2.15767e-23	5.61134e-21	Down
chr3	52082935	52090566	ENSG00000164086.8	DUSP7	-1.02477	2.80169e-17	2.02541e-15	Down
chr3	52529354	52558511	ENSG00000010327.6	STAB1	1.93563	9.22547e-13	2.15315e-11	Up
chr3	52558386	52569070	ENSG00000168268.6	NT5DC2	1.28044	1.06933e-10	1.44881e-09	Up
chr3	55499743	55523973	ENSG00000114251.9	WNT5A	1.58288	8.96719e-12	1.61395e-10	Up
chr3	54156574	55108584	ENSG00000157445.10	CACNA2D3	-2.06302	1.2712e-10	1.69699e-09	Down
chr3	55542336	56502391	ENSG00000187672.8	ERC2	-1.55596	1.30251e-09	1.32199e-08	Down
chr3	57094469	57109460	ENSG00000186451.1	SPATA12	1.33169	0.000201975	0.000615609	Up
chr3	58177984	58200424	ENSG00000163687.9	DNASE1L3	2.00707	0.000373129	0.00107063	Up
chr3	58318607	58411748	ENSG00000168297.11	PXK	-1.78819	6.91289e-38	2.76861e-34	Down
chr3	58549844	58613337	ENSG00000168309.12	FAM107A	-1.05192	2.38494e-06	1.10475e-05	Down
chr3	58619673	58652575	ENSG00000198643.2	FAM3D	2.6434	1.6093e-05	6.1819e-05	Up
chr3	62355356	62359999	ENSG00000153266.8	FEZF2	-2.1147	4.36672e-09	3.8709e-08	Down
chr3	63213991	63602597	ENSG00000163630.6	SYNPR	-2.4831	1.97663e-08	1.48891e-07	Down
chr3	63805038	63834312	ENSG00000163632.8	C3orf49	-1.24466	0.00250204	0.00599252	Down
chr3	64501333	64673676	ENSG00000163638.9	ADAMTS9	1.43782	1.34024e-10	1.77759e-09	Up
chr3	68780917	68981761	ENSG00000163377.10	FAM19A4	-2.60536	3.23997e-15	1.47455e-13	Down
chr3	68053359	68594776	ENSG00000183662.6	FAM19A1	-1.68012	8.54731e-06	3.4895e-05	Down
chr3	69219141	69591734	ENSG00000114541.10	FRMD4B	-1.14429	1.68247e-11	2.85037e-10	Down
chr3	71724567	71803924	ENSG00000163412.8	EIF4E3	-1.21039	1.2969e-11	2.24463e-10	Down
chr3	81538850	81811312	ENSG00000114480.8	GBE1	1.20052	1.84828e-13	5.36322e-12	Up
chr3	88039846	88042919	ENSG00000179097.4	HTR1F	-1.46501	5.76573e-09	4.96384e-08	Down
chr3	93591881	93692910	ENSG00000184500.10	PROS1	1.64746	1.69269e-17	1.28394e-15	Up
chr3	93733213	93747454	ENSG00000178750.2	STX19	-1.64108	2.30628e-07	1.33632e-06	Down
chr3	96533425	97471304	ENSG00000080224.13	EPHA6	-1.79463	9.0848e-06	3.68007e-05	Down
chr3	98216756	98241910	ENSG00000080822.12	CLDND1	-1.72031	2.54668e-22	4.95007e-20	Down
chr3	98239976	98312567	ENSG00000080819.2	CPOX	-1.32715	6.76443e-29	5.64407e-26	Down
chr3	99357319	99518070	ENSG00000144810.11	COL8A1	2.92566	1.27822e-11	2.21998e-10	Up
chr3	98514785	98620533	ENSG00000057019.11	DCBLD2	1.31155	9.30992e-10	9.82768e-09	Up
chr3	100211463	100296288	ENSG00000181458.6	TMEM45A	1.67829	1.04102e-13	3.23703e-12	Up
chr3	99548985	99833357	ENSG00000168386.14	FILIP1L	1.03019	3.04273e-06	1.37403e-05	Up
chr3	101498046	101547073	ENSG00000144815.10	NXPE3	-1.18747	4.19596e-23	9.88519e-21	Down
chr3	107096188	107097481	ENSG00000138483.1	CCDC54	-1.62746	2.49753e-06	1.15211e-05	Down
chr3	108541545	108573852	ENSG00000163519.9	TRAT1	1.80921	0.000109952	0.000354726	Up
chr3	111011566	111384597	ENSG00000153283.8	CD96	1.33814	2.27939e-05	8.49048e-05	Up
chr3	111753690	111800116	ENSG00000176040.9	TMPRSS7	1.30941	0.00478699	0.0108011	Up
chr3	111717511	111732734	ENSG00000144834.8	TAGLN3	-1.6559	3.65354e-10	4.2835e-09	Down
chr3	112051194	112081659	ENSG00000091972.14	CD200	-1.11665	6.40912e-09	5.45211e-08	Down
chr3	112323407	112368377	ENSG00000091986.11	CCDC80	1.34626	5.76321e-06	2.4482e-05	Up
chr3	112929850	113006303	ENSG00000144857.10	BOC	1.1636	1.16726e-09	1.19858e-08	Up
chr3	113251143	113348425	ENSG00000072858.6	SIDT1	-1.0769	0.000240147	0.000720874	Down
chr3	113953483	113956425	ENSG00000174255.5	ZNF80	1.13948	0.00677424	0.0147098	Up
chr3	113995760	114029135	ENSG00000181847.7	TIGIT	1.25661	0.000166515	0.000516251	Up
chr3	119243140	119278449	ENSG00000121594.7	CD80	1.89134	2.78479e-08	2.02636e-07	Up
chr3	120111140	120170100	ENSG00000163430.5	FSTL1	1.58123	2.28403e-13	6.46014e-12	Up
chr3	121311966	121349139	ENSG00000163833.6	FBXO40	-3.13958	1.0986e-12	2.50563e-11	Down
chr3	120626919	121143608	ENSG00000145087.8	STXBP5L	-2.00555	3.13311e-11	4.91312e-10	Down
chr3	121150278	121264853	ENSG00000051341.9	POLQ	1.57439	5.55275e-07	2.95493e-06	Up
chr3	122246771	122283424	ENSG00000138496.12	PARP9	1.10555	1.00931e-07	6.39199e-07	Up
chr3	122283085	122294050	ENSG00000163840.5	DTX3L	1.27197	8.31341e-10	8.912e-09	Up
chr3	122044091	122060819	ENSG00000121552.3	CSTA	2.43233	9.0903e-10	9.61105e-09	Up
chr3	122785909	122944074	ENSG00000065485.13	PDIA5	1.12749	2.61897e-07	1.50088e-06	Up
chr3	123001143	123168605	ENSG00000173175.10	ADCY5	-1.44958	2.61259e-10	3.21951e-09	Down
chr3	123798870	124445172	ENSG00000160145.11	KALRN	-1.2974	2.19449e-10	2.76382e-09	Down
chr3	126113782	126155399	ENSG00000163885.7	CCDC37	1.47877	0.000313374	0.000915837	Up
chr3	126290625	126327398	ENSG00000206483.4	TXNRD3NB	3.06508	0.0144729	0.0288953	Up
chr3	127317066	127341276	ENSG00000073111.9	MCM2	1.17837	1.95199e-05	7.36408e-05	Up
chr3	127391778	127399768	ENSG00000114626.13	ABTB1	-1.05884	1.25594e-14	4.88355e-13	Down
chr3	127634075	127706514	ENSG00000187715.9	KBTBD12	-1.12352	4.51366e-05	0.00015744	Down
chr3	127770484	127790526	ENSG00000058262.5	SEC61A1	1.17436	9.77532e-15	3.92072e-13	Up
chr3	129247483	129254012	ENSG00000163914.4	RHO	-1.45238	2.24157e-05	8.36826e-05	Down
chr3	130279178	130396999	ENSG00000206384.6	COL6A6	-1.73723	2.71994e-06	1.2424e-05	Down
chr3	131252399	132004254	ENSG00000196353.7	CPNE4	-1.17144	0.00132855	0.00338389	Down
chr3	133464800	133497850	ENSG00000091513.10	TF	-2.30734	4.66323e-15	2.03003e-13	Down
chr3	133543083	133614680	ENSG00000154917.6	RAB6B	-1.34192	1.59139e-09	1.57683e-08	Down
chr3	137780832	137834660	ENSG00000158163.10	DZIP1L	1.02126	5.6852e-09	4.90294e-08	Up
chr3	138153428	138200528	ENSG00000158220.9	ESYT3	-1.74409	1.78856e-11	3.00401e-10	Down
chr3	139236276	139258671	ENSG00000114115.5	RBP1	1.16184	0.000912083	0.00241298	Up
chr3	139654027	140296239	ENSG00000158258.11	CLSTN2	-1.02941	7.83031e-06	3.22439e-05	Down
chr3	140770244	140867453	ENSG00000175093.4	SPSB4	1.17049	4.28392e-05	0.000150501	Up
chr3	142534764	142608045	ENSG00000163710.3	PCOLCE2	2.26756	3.31247e-14	1.17195e-12	Up
chr3	142668006	142682178	ENSG00000188582.4	PAQR9	-1.32494	2.00978e-05	7.5636e-05	Down
chr3	145787227	145881440	ENSG00000152952.7	PLOD2	1.44405	4.15121e-12	8.13385e-11	Up
chr3	146294342	146324003	ENSG00000231213.2	PLSCR5	-2.36839	0.0058664	0.012952	Down
chr3	146232967	146262651	ENSG00000188313.8	PLSCR1	1.11658	1.60052e-07	9.59879e-07	Up
chr3	148508889	148577974	ENSG00000153002.7	CPB1	-2.24756	4.35321e-08	3.02789e-07	Down
chr3	148880197	148939842	ENSG00000047457.9	CP	1.31305	0.00135437	0.00344266	Up
chr3	149086809	149095652	ENSG00000169908.6	TM4SF1	1.37132	1.82261e-08	1.38301e-07	Up
chr3	149478892	149686172	ENSG00000206199.5	ANKUB1	2.13146	0.000137861	0.000434135	Up
chr3	151143172	151176497	ENSG00000152580.8	IGSF10	-1.118	4.16074e-07	2.28208e-06	Down
chr3	152552736	152555841	ENSG00000169860.4	P2RY1	1.05731	4.41478e-06	1.92229e-05	Up
chr3	154055461	154147504	ENSG00000174948.5	GPR149	-1.34841	0.00602929	0.013278	Down
chr3	155755490	156256545	ENSG00000169282.13	KCNAB1	-1.09925	0.000170606	0.000527138	Down
chr3	157154578	157161417	ENSG00000163661.3	PTX3	2.90913	1.31795e-15	6.58155e-14	Up
chr3	157814948	157824292	ENSG00000168779.15	SHOX2	2.26766	0.000785683	0.00210085	Up
chr3	158363611	158390482	ENSG00000079257.3	LXN	1.68517	5.41528e-15	2.31484e-13	Up
chr3	158414681	158450485	ENSG00000118849.5	RARRES1	1.08874	0.000217015	0.000656851	Up
chr3	158680024	159615155	ENSG00000250588.2	IQCJ-SCHIP1	-1.14379	6.6269e-14	2.19708e-12	Down
chr3	158680717	158984096	ENSG00000214216.6	IQCJ	-2.12131	1.8373e-09	1.79298e-08	Down
chr3	159943423	159945999	ENSG00000180044.3	C3orf80	-2.54515	1.0109e-12	2.34026e-11	Down
chr3	160117062	160152750	ENSG00000113810.11	SMC4	1.34406	4.75215e-10	5.44404e-09	Up
chr3	160150233	160203561	ENSG00000213186.3	TRIM59	-2.226	7.59054e-16	3.94807e-14	Down
chr3	161214596	161221730	ENSG00000182447.4	OTOL1	-1.52244	0.00904715	0.0190044	Down
chr3	165490692	165555260	ENSG00000114200.5	BCHE	1.12148	7.5126e-06	3.10762e-05	Up
chr3	167453031	167543356	ENSG00000163536.8	SERPINI1	-2.42026	1.29958e-13	3.93114e-12	Down
chr3	170136653	170578169	ENSG00000013297.6	CLDN11	-2.35429	3.75908e-18	3.18964e-16	Down
chr3	171318195	171528740	ENSG00000075651.11	PLD1	-1.76808	3.64557e-19	3.70572e-17	Down
chr3	171509580	171527714	ENSG00000183657.2	PP13439	-2.26394	7.73676e-21	1.12267e-18	Down
chr3	171757418	172119455	ENSG00000075420.8	FNDC3B	1.38828	2.33585e-18	2.06059e-16	Up
chr3	172019438	172019686	ENSG00000267979.1	AC092964.2	1.20613	0.0255594	0.0479733	Up
chr3	172468472	172539264	ENSG00000114346.9	ECT2	1.04644	1.59127e-08	1.2237e-07	Up
chr3	172348039	172429008	ENSG00000144959.5	NCEH1	-1.25209	3.81476e-08	2.69076e-07	Down
chr3	179512746	179754841	ENSG00000114757.14	PEX5L	-2.5678	5.39263e-18	4.48081e-16	Down
chr3	182840001	182881627	ENSG00000078081.3	LAMP3	1.21748	8.97896e-07	4.55084e-06	Up
chr3	182895831	183146566	ENSG00000053524.7	MCF2L2	-1.38512	9.03764e-09	7.37853e-08	Down
chr3	183533664	183543382	ENSG00000180834.3	MAP6D1	-2.05004	6.38724e-30	6.09068e-27	Down
chr3	183948217	183960117	ENSG00000145198.10	VWA5B2	-2.40519	4.72447e-15	2.04336e-13	Down
chr3	184089723	184095932	ENSG00000090534.13	THPO	-1.02985	4.78284e-06	2.06637e-05	Down
chr3	184097861	184108524	ENSG00000090539.11	CHRD	-1.14419	7.52865e-08	4.9188e-07	Down
chr3	184119325	184157436	ENSG00000224153.2	RP11-433C9.2	-1.37657	2.67858e-05	9.79699e-05	Down
chr3	185224050	185270401	ENSG00000163898.5	LIPH	1.24397	0.00709552	0.0153277	Up
chr3	185361527	185542844	ENSG00000073792.11	IGF2BP2	1.89206	1.87625e-05	7.10246e-05	Up
chr3	186435065	186461743	ENSG00000113889.7	KNG1	-3.41965	3.09886e-08	2.23299e-07	Down
chr3	186915274	186919253	ENSG00000175077.5	RTP1	-1.2967	3.36926e-05	0.000120697	Down
chr3	187386694	187388187	ENSG00000157005.3	SST	-2.35085	3.69409e-08	2.61208e-07	Down
chr3	189349205	189615068	ENSG00000073282.8	TP63	1.00868	0.000645488	0.00175648	Up
chr3	188665003	189043093	ENSG00000188001.5	TPRG1	1.0063	1.27131e-06	6.23664e-06	Up
chr3	189674517	189840226	ENSG00000090530.5	LEPREL1	1.15652	9.83009e-06	3.95197e-05	Up
chr3	190040330	190129932	ENSG00000113946.3	CLDN16	-1.94731	1.38324e-06	6.73134e-06	Down
chr3	190231840	190375843	ENSG00000196083.5	IL1RAP	1.81718	1.18463e-12	2.66214e-11	Up
chr3	191178952	191179245	ENSG00000253548.1	PYDC2	-1.84509	6.43e-06	2.70847e-05	Down
chr3	191857184	192485553	ENSG00000114279.9	FGF12	-1.01017	0.000445273	0.00125462	Down
chr3	194075976	194090472	ENSG00000172061.7	LRRC15	3.68329	1.69438e-09	1.66875e-08	Up
chr3	195295573	195311076	ENSG00000189058.4	APOD	-1.31247	2.41585e-08	1.7812e-07	Down
chr3	196046213	196065374	ENSG00000145107.11	TM4SF19	3.66887	1.91488e-05	7.23363e-05	Up
chr3	196769431	197026171	ENSG00000075711.16	DLG1	-1.014	1.29077e-24	4.38095e-22	Down
chr3	197236654	197300194	ENSG00000161267.7	BDH1	-1.00532	2.27476e-06	1.05911e-05	Down
chr4	619373	664571	ENSG00000133256.8	PDE6B	-2.16817	1.71599e-27	1.18492e-24	Down
chr4	778745	819986	ENSG00000168993.10	CPLX1	-2.01212	1.42746e-11	2.45153e-10	Down
chr4	1050038	1107350	ENSG00000178222.8	RNF212	-1.53682	1.27819e-07	7.87563e-07	Down
chr4	1619642	1686029	ENSG00000174137.8	FAM53A	-1.22176	1.81031e-11	3.03359e-10	Down
chr4	1160720	1202750	ENSG00000159674.7	SPON2	1.02035	0.000854114	0.0022717	Up
chr4	1723227	1746898	ENSG00000013810.14	TACC3	2.24679	8.47269e-13	1.99138e-11	Up
chr4	2451700	2464668	ENSG00000249428.1	RP11-503N18.3	1.69942	5.5089e-06	2.34867e-05	Up
chr4	3768075	3770251	ENSG00000184160.6	ADRA2C	-1.3775	8.58969e-06	3.50537e-05	Down
chr4	5053169	5502725	ENSG00000152953.8	STK32B	1.22987	0.000164001	0.000509167	Up
chr4	5544499	5711275	ENSG00000173040.8	EVC2	1.28574	1.68021e-05	6.42103e-05	Up
chr4	5712924	5830772	ENSG00000072840.8	EVC	1.17988	2.40253e-06	1.11213e-05	Up
chr4	5958845	5991545	ENSG00000181215.8	C4orf50	-2.35586	8.3538e-11	1.15848e-09	Down
chr4	6027926	6202318	ENSG00000152969.12	JAKMIP1	-1.90001	3.16246e-10	3.78531e-09	Down
chr4	6322305	6565327	ENSG00000074211.9	PPP2R2C	-2.15332	9.16374e-12	1.63843e-10	Down
chr4	7432022	7436700	ENSG00000178597.4	PSAPL1	-1.91538	6.15233e-09	5.25375e-08	Down
chr4	8271492	8308838	ENSG00000170801.5	HTRA3	1.81646	1.15851e-06	5.73383e-06	Up
chr4	7967039	8160559	ENSG00000163995.14	ABLIM2	-1.84122	2.0849e-15	9.9405e-14	Down
chr4	8560452	8621486	ENSG00000155269.7	GPR78	-1.01157	0.00111411	0.00288988	Down
chr4	9212383	9213975	ENSG00000231396.1	USP17L10	-1.78377	0.000293853	0.000864844	Down
chr4	9212383	9228214	ENSG00000232399.2	USP17L13	-1.05959	0.00250381	0.00599602	Down
chr4	9217131	9218723	ENSG00000233136.1	USP17L11	-1.95613	2.37496e-12	4.92834e-11	Down
chr4	9221878	9223470	ENSG00000227551.1	USP17L12	-1.55796	4.54467e-07	2.46899e-06	Down
chr4	9236111	9237700	ENSG00000223569.1	USP17L15	-2.08717	1.40427e-13	4.21597e-12	Down
chr4	9245605	9247197	ENSG00000249104.1	USP17L17	-1.91999	6.42046e-08	4.28852e-07	Down
chr4	9250356	9251948	ENSG00000250844.1	USP17L18	-1.67204	2.71502e-07	1.54719e-06	Down
chr4	9255104	9256696	ENSG00000248920.1	USP17L19	-1.51322	0.00234097	0.00564251	Down
chr4	9259850	9261442	ENSG00000250745.1	USP17L20	-1.35379	0.000801588	0.00213967	Down
chr4	9264598	9266190	ENSG00000249811.1	USP17L21	-1.49429	0.0166267	0.0326967	Down
chr4	9269345	9270937	ENSG00000248933.1	USP17L22	-1.57225	0.000165401	0.000513355	Down
chr4	9274090	9274640	ENSG00000250913.2	USP17L23	-1.4501	0.000179638	0.000552573	Down
chr4	9341129	9342721	ENSG00000227140.3	USP17L5	-1.55169	0.0193341	0.0373206	Down
chr4	9783258	9785632	ENSG00000169676.4	DRD5	-2.46266	6.24829e-09	5.32434e-08	Down
chr4	10488019	10686489	ENSG00000109684.10	CLNK	2.46814	1.67796e-05	6.41486e-05	Up
chr4	15961866	15970932	ENSG00000137441.7	FGFBP2	2.0829	2.67377e-07	1.52781e-06	Up
chr4	15964699	16086001	ENSG00000007062.7	PROM1	1.18091	6.8878e-05	0.00023119	Up
chr4	16503164	16900432	ENSG00000169744.8	LDB2	-1.39544	2.98086e-09	2.74697e-08	Down
chr4	17461884	17513857	ENSG00000151552.7	QDPR	-1.95156	8.0396e-42	1.60993e-37	Down
chr4	17812525	17846485	ENSG00000109805.5	NCAPG	2.1082	1.63717e-07	9.80684e-07	Up
chr4	20254883	20622184	ENSG00000145147.15	SLIT2	-1.09814	0.000145969	0.000457728	Down
chr4	20730239	21950422	ENSG00000185774.10	KCNIP4	-2.16678	2.45253e-12	5.0683e-11	Down
chr4	25656923	25680370	ENSG00000157765.7	SLC34A2	3.54925	7.48515e-15	3.07783e-13	Up
chr4	25749055	25865382	ENSG00000091490.6	SEL1L3	1.15631	0.000187292	0.000573912	Up
chr4	26483022	26492084	ENSG00000163394.5	CCKAR	2.07272	0.00033603	0.000974652	Up
chr4	37245842	37451087	ENSG00000174145.7	KIAA1239	-2.26982	5.82606e-06	2.4728e-05	Down
chr4	40337346	40357234	ENSG00000174343.5	CHRNA9	5.25913	3.15224e-18	2.73262e-16	Up
chr4	40192673	40248587	ENSG00000168421.8	RHOH	1.45364	6.60183e-07	3.45264e-06	Up
chr4	40425272	40632892	ENSG00000163694.10	RBM47	1.38127	3.66663e-09	3.30442e-08	Up
chr4	40751914	40812002	ENSG00000179299.12	NSUN7	1.19795	0.000704224	0.0019027	Up
chr4	41258430	41270472	ENSG00000154277.8	UCHL1	-1.08043	2.21675e-06	1.0345e-05	Down
chr4	42410390	42659122	ENSG00000124406.12	ATP8A1	-1.75898	9.09393e-15	3.67891e-13	Down
chr4	44175926	44450824	ENSG00000183783.6	KCTD8	-1.39048	1.57837e-09	1.56548e-08	Down
chr4	46037786	46126098	ENSG00000163285.7	GABRG1	-1.14103	0.00458384	0.0103813	Down
chr4	46250444	46477247	ENSG00000151834.11	GABRA2	-1.87277	4.40688e-07	2.40326e-06	Down
chr4	46920917	46996424	ENSG00000109158.6	GABRA4	-1.80269	5.39034e-05	0.000185148	Down
chr4	52917497	52963458	ENSG00000163071.6	SPATA18	2.19728	2.63665e-08	1.93025e-07	Up
chr4	54965690	54968672	ENSG00000180613.6	GSX2	2.03848	2.922e-05	0.000105944	Up
chr4	55095264	55164414	ENSG00000134853.7	PDGFRA	2.14038	5.28763e-07	2.82887e-06	Up
chr4	57896939	57976551	ENSG00000163453.7	IGFBP7	1.52748	7.07782e-14	2.33498e-12	Up
chr4	66185281	66536213	ENSG00000145242.9	EPHA5	-1.17763	0.000377127	0.0010807	Down
chr4	71521258	71547534	ENSG00000132465.6	IGJ	3.15845	4.19025e-13	1.09973e-11	Up
chr4	72897521	73013784	ENSG00000056291.13	NPFFR2	-2.36653	1.4928e-07	9.05033e-07	Down
chr4	74606223	74609433	ENSG00000169429.6	IL8	3.4036	3.8708e-13	1.02939e-11	Up
chr4	74702214	74714781	ENSG00000124875.5	CXCL6	2.49293	6.55252e-06	2.75544e-05	Up
chr4	74902306	74904524	ENSG00000163734.4	CXCL3	1.9397	1.36957e-06	6.67454e-06	Up
chr4	75230860	75254468	ENSG00000124882.3	EREG	1.2244	0.00899324	0.018911	Up
chr4	75310851	75320726	ENSG00000109321.6	AREG	3.17288	2.26225e-05	8.43605e-05	Up
chr4	75480629	75490486	ENSG00000205595.3	AREGB	2.87322	1.9066e-05	7.20508e-05	Up
chr4	75858305	75975325	ENSG00000169116.7	PARM1	-1.38983	7.39822e-07	3.82025e-06	Down
chr4	76781020	76823724	ENSG00000156194.13	PPEF2	-1.30068	0.000262121	0.000780515	Down
chr4	76922428	76928641	ENSG00000138755.5	CXCL9	4.41741	9.22299e-20	1.08006e-17	Up
chr4	76503215	76555900	ENSG00000138769.6	CDKL2	-2.19691	1.3524e-14	5.19805e-13	Down
chr4	76932337	77033955	ENSG00000156219.12	ART3	-2.45573	1.98371e-19	2.13568e-17	Down
chr4	76942273	76944650	ENSG00000169245.4	CXCL10	3.34245	5.58318e-13	1.40104e-11	Up
chr4	77234154	77343021	ENSG00000163749.13	CCDC158	-1.9355	2.00518e-09	1.93419e-08	Down
chr4	77816082	77819002	ENSG00000186212.2	SOWAHB	-2.84101	4.31588e-11	6.46897e-10	Down
chr4	79472673	79531597	ENSG00000138772.8	ANXA3	-1.91872	9.27985e-17	5.97521e-15	Down
chr4	80822303	81046608	ENSG00000163297.12	ANTXR2	1.02827	2.28327e-10	2.85945e-09	Up
chr4	81105033	81125483	ENSG00000152784.11	PRDM8	-2.04249	6.4198e-12	1.21051e-10	Down
chr4	84011201	84058228	ENSG00000145287.6	PLAC8	1.45743	2.46335e-06	1.13791e-05	Up
chr4	85413140	85419603	ENSG00000163623.5	NKX6-1	1.3142	9.83666e-06	3.95382e-05	Up
chr4	85504132	85572491	ENSG00000163624.5	CDS1	-1.27007	0.000131581	0.000416322	Down
chr4	86936276	87515284	ENSG00000109339.14	MAPK10	-1.06993	3.81802e-10	4.45806e-09	Down
chr4	88742563	88767969	ENSG00000152595.12	MEPE	-2.1977	2.2055e-08	1.64183e-07	Down
chr4	88571459	88585513	ENSG00000152592.9	DMP1	2.60229	0.00018736	0.000574034	Up
chr4	88896819	88904562	ENSG00000118785.9	SPP1	1.07885	0.00120795	0.00310556	Up
chr4	90645250	90759466	ENSG00000145335.11	SNCA	-2.34113	3.15901e-14	1.12361e-12	Down
chr4	91048686	92523064	ENSG00000184305.10	CCSER1	-1.89889	7.18695e-10	7.82167e-09	Down
chr4	96083655	96470357	ENSG00000182168.10	UNC5C	-2.14301	2.28816e-17	1.69705e-15	Down
chr4	100226121	100242558	ENSG00000196616.8	ADH1B	-1.87346	1.38778e-06	6.74197e-06	Down
chr4	100557686	100575805	ENSG00000248713.1	RP11-766F14.2	-1.63354	9.48623e-06	3.82756e-05	Down
chr4	100484918	100545156	ENSG00000138823.8	MTTP	1.54523	1.57854e-06	7.58585e-06	Up
chr4	100123795	100140694	ENSG00000172955.13	ADH6	1.45181	0.0125186	0.0254005	Up
chr4	101944566	102269435	ENSG00000138814.12	PPP3CA	-1.2798	9.07914e-12	1.6262e-10	Down
chr4	104026963	104119566	ENSG00000138778.7	CENPE	1.48142	5.12677e-07	2.75263e-06	Up
chr4	104507188	104640973	ENSG00000169836.4	TACR3	-2.48244	1.64758e-14	6.23671e-13	Down
chr4	107842959	108204963	ENSG00000155011.4	DKK2	-1.08665	0.000265775	0.000790221	Down
chr4	106473777	106629250	ENSG00000236699.4	ARHGEF38	1.02474	0.00455692	0.0103332	Up
chr4	106815932	106925184	ENSG00000168743.8	NPNT	1.56405	2.24872e-05	8.3934e-05	Up
chr4	109571740	109588976	ENSG00000198856.8	OSTC	1.05417	1.89954e-14	7.10997e-13	Up
chr4	110661852	110723335	ENSG00000205403.8	CFI	2.36517	7.6949e-11	1.07605e-09	Up
chr4	110481361	110609874	ENSG00000005059.11	CCDC109B	1.2122	8.79517e-06	3.57393e-05	Up
chr4	110609785	110624739	ENSG00000138794.5	CASP6	1.0038	3.7935e-09	3.40649e-08	Up
chr4	111286889	111486441	ENSG00000138792.5	ENPEP	2.08682	4.93187e-16	2.66201e-14	Up
chr4	113066553	113116412	ENSG00000174749.5	C4orf32	-1.4278	3.5989e-16	2.03582e-14	Down
chr4	114821440	114900883	ENSG00000180801.11	ARSJ	1.57911	3.12366e-07	1.75804e-06	Up
chr4	113739265	114304896	ENSG00000145362.12	ANK2	-1.15401	1.0099e-11	1.78809e-10	Down
chr4	115519611	115599380	ENSG00000174607.6	UGT8	-1.6344	7.72795e-09	6.4346e-08	Down
chr4	118954773	119179803	ENSG00000164100.7	NDST3	-2.14046	6.79994e-10	7.45722e-09	Down
chr4	120976763	120988229	ENSG00000164109.9	MAD2L1	1.122	2.30571e-07	1.33632e-06	Up
chr4	122052563	122148621	ENSG00000050730.11	TNIP3	-1.28211	0.00525334	0.0117527	Down
chr4	122589110	122618268	ENSG00000164111.10	ANXA5	1.1832	1.60729e-09	1.591e-08	Up
chr4	122680088	122686582	ENSG00000164112.8	TMEM155	-2.55537	1.11326e-08	8.92795e-08	Down
chr4	122685740	122687962	ENSG00000226757.1	AC079341.1	-2.91904	6.21245e-10	6.88839e-09	Down
chr4	122737599	122745087	ENSG00000145386.5	CCNA2	1.4464	1.4572e-08	1.13234e-07	Up
chr4	124317950	124324910	ENSG00000164056.6	SPRY1	1.66968	5.76032e-11	8.28072e-10	Up
chr4	128802016	128820350	ENSG00000142731.6	PLK4	1.23417	1.31213e-07	8.05994e-07	Up
chr4	135117488	135122903	ENSG00000254535.2	PABPC4L	1.09575	9.01657e-06	3.65574e-05	Up
chr4	138440072	138453648	ENSG00000189184.7	PCDH18	1.27703	1.85068e-13	5.36322e-12	Up
chr4	140187317	140201492	ENSG00000137463.4	MGARP	1.71169	4.05566e-07	2.23042e-06	Up
chr4	142557752	142655140	ENSG00000164136.12	IL15	1.20188	3.74356e-06	1.65557e-05	Up
chr4	144792020	144826716	ENSG00000197465.9	GYPE	-1.03447	0.00680985	0.0147782	Down
chr4	145567173	145666423	ENSG00000164161.5	HHIP	-2.93366	2.00126e-17	1.50094e-15	Down
chr4	148402069	148466106	ENSG00000151617.11	EDNRA	1.55242	7.24415e-15	3.00963e-13	Up
chr4	151503077	151505843	ENSG00000181541.4	MAB21L2	1.68506	6.79274e-06	2.83934e-05	Up
chr4	153242410	153457253	ENSG00000109670.9	FBXW7	-1.5731	6.46884e-14	2.1518e-12	Down
chr4	154622652	154626851	ENSG00000137462.6	TLR2	1.4465	1.21954e-07	7.54207e-07	Up
chr4	154631277	154681387	ENSG00000145428.10	RNF175	-1.28798	7.61888e-07	3.92004e-06	Down
chr4	154073494	154260472	ENSG00000109654.10	TRIM2	-1.16398	1.17683e-18	1.09609e-16	Down
chr4	156129781	156138230	ENSG00000185149.5	NPY2R	-1.61936	3.70253e-05	0.000131727	Down
chr4	155702365	155749965	ENSG00000151962.3	RBM46	1.25748	0.00512268	0.0114886	Up
chr4	156680144	156728743	ENSG00000061918.8	GUCY1B3	-1.5926	8.59325e-12	1.56011e-10	Down
chr4	157997209	158093242	ENSG00000109738.6	GLRB	-1.08996	3.61649e-07	2.00777e-06	Down
chr4	159122756	159176563	ENSG00000164124.6	TMEM144	-2.66115	2.21945e-21	3.49956e-19	Down
chr4	159236463	159574524	ENSG00000171509.11	RXFP1	-2.14082	1.44815e-06	7.00293e-06	Down
chr4	159814286	159959912	ENSG00000164123.6	C4orf45	-1.0035	0.00046498	0.00130428	Down
chr4	162305049	163085187	ENSG00000168843.9	FSTL5	-1.1309	0.00363053	0.00839602	Down
chr4	164245113	164265984	ENSG00000164128.2	NPY1R	-1.47199	9.90327e-05	0.000322985	Down
chr4	166128770	166244308	ENSG00000109466.9	KLHL2	-1.35574	4.89609e-23	1.12694e-20	Down
chr4	167654535	168155947	ENSG00000196104.6	SPOCK3	-2.66771	1.75659e-16	1.06917e-14	Down
chr4	172733405	173962710	ENSG00000174473.11	GALNTL6	-2.19275	1.59063e-08	1.2237e-07	Down
chr4	175558065	175750465	ENSG00000145451.8	GLRA3	-1.00659	0.0218564	0.0416595	Down
chr4	178163693	178169927	ENSG00000249008.1	RP11-487E13.1	-1.81139	0.0164659	0.0324122	Down
chr4	178230990	178284097	ENSG00000109674.3	NEIL3	1.90676	2.29451e-06	1.0673e-05	Up
chr4	183065140	183724177	ENSG00000218336.3	TENM3	-1.08135	0.00407294	0.00932654	Down
chr4	185009859	185142383	ENSG00000164303.6	ENPP6	-1.29392	3.93153e-06	1.73069e-05	Down
chr4	184774584	184944679	ENSG00000173320.5	STOX2	-1.19227	1.49056e-13	4.43512e-12	Down
chr4	185615772	185655287	ENSG00000151725.7	MLF1IP	1.64286	4.27892e-08	2.98348e-07	Up
chr4	185734773	185742443	ENSG00000251139.1	RP11-701P16.2	1.36687	0.00165898	0.00413711	Up
chr4	186506598	186877806	ENSG00000154556.13	SORBS2	-1.05326	1.27296e-05	4.98554e-05	Down
chr5	140373	190085	ENSG00000153404.9	PLEKHG4B	1.77957	0.00013344	0.000421464	Up
chr5	1253262	1295184	ENSG00000164362.14	TERT	2.03543	0.00106573	0.00277771	Up
chr5	660883	693510	ENSG00000171368.10	TPPP	-2.42799	3.08646e-21	4.71805e-19	Down
chr5	710475	767067	ENSG00000206077.6	ZDHHC11B	-1.29342	4.18369e-08	2.92114e-07	Down
chr5	892758	919472	ENSG00000071539.9	TRIP13	1.69695	5.26458e-13	1.33447e-11	Up
chr5	6448736	6495022	ENSG00000215218.3	UBE2QL1	-1.89033	3.37867e-11	5.23668e-10	Down
chr5	9629109	9712490	ENSG00000169777.5	TAS2R1	-1.05771	0.00590097	0.0130161	Down
chr5	9035138	9546187	ENSG00000112902.7	SEMA5A	1.06519	5.21518e-07	2.79609e-06	Up
chr5	10564442	10650308	ENSG00000164236.7	ANKRD33B	-1.27312	6.68095e-07	3.48946e-06	Down
chr5	16067248	16180871	ENSG00000183654.8	2022-03-11	-1.55028	0.00109469	0.0028447	Down
chr5	17065707	17276943	ENSG00000176788.7	BASP1	-1.09127	4.21936e-06	1.84643e-05	Down
chr5	19473060	20575982	ENSG00000145526.7	CDH18	-1.50621	3.27172e-05	0.000117518	Down
chr5	23951457	24178372	ENSG00000248874.1	C5orf17	-1.02531	0.0187715	0.0363293	Down
chr5	21750782	22853731	ENSG00000154162.9	CDH12	-2.28779	8.48658e-07	4.32647e-06	Down
chr5	26880709	27121257	ENSG00000113100.5	CDH9	-2.44674	9.1083e-08	5.8422e-07	Down
chr5	33523640	33892297	ENSG00000151388.6	ADAMTS12	1.09018	0.000904743	0.00239554	Up
chr5	33936491	33939023	ENSG00000182631.5	RXFP3	-1.90686	2.06245e-07	1.20762e-06	Down
chr5	35852797	35879705	ENSG00000168685.10	IL7R	2.40874	5.93641e-11	8.50334e-10	Up
chr5	37812779	37839788	ENSG00000168621.10	GDNF	1.71689	3.00702e-07	1.69717e-06	Up
chr5	38258511	38465123	ENSG00000164318.13	EGFLAM	2.00265	4.80105e-13	1.23416e-11	Up
chr5	39105358	39107350	ENSG00000269215.1	AC008964.1	-1.14812	0.0189375	0.0366222	Down
chr5	38845960	38945698	ENSG00000145623.8	OSMR	2.10018	6.46599e-12	1.21808e-10	Up
chr5	39371780	39462402	ENSG00000153071.10	DAB2	1.22676	1.06541e-09	1.10831e-08	Up
chr5	40679600	40693837	ENSG00000171522.5	PTGER4	1.30174	6.05313e-07	3.19573e-06	Up
chr5	40841286	40860275	ENSG00000132357.9	CARD6	1.10526	1.76366e-07	1.0483e-06	Up
chr5	41307056	41510730	ENSG00000182836.5	PLCXD3	-1.29469	0.00027349	0.000810874	Down
chr5	43376747	43412493	ENSG00000151882.7	CCL28	-1.2914	1.11809e-05	4.44142e-05	Down
chr5	44303646	44389808	ENSG00000070193.4	FGF10	-1.3842	0.000689314	0.00186559	Down
chr5	45259349	45696253	ENSG00000164588.4	HCN1	-2.48962	4.02299e-08	2.82173e-07	Down
chr5	52776239	52782964	ENSG00000134363.7	FST	1.41627	4.26527e-06	1.8653e-05	Up
chr5	52083730	52255040	ENSG00000213949.4	ITGA1	1.36552	2.8687e-11	4.5628e-10	Up
chr5	53751445	53752207	ENSG00000169271.1	HSPB3	-1.99552	7.60573e-07	3.91428e-06	Down
chr5	54273692	54318499	ENSG00000164283.8	ESM1	5.10464	2.74819e-32	5.00296e-29	Up
chr5	54320081	54330398	ENSG00000113088.5	GZMK	1.53201	0.000610716	0.00167208	Up
chr5	54398476	54406080	ENSG00000145649.7	GZMA	1.575	0.000170766	0.000527552	Up
chr5	54455946	54462899	ENSG00000164294.9	GPX8	2.84577	3.97709e-16	2.22115e-14	Up
chr5	55033845	55112985	ENSG00000152670.14	DDX4	-1.63368	2.78897e-09	2.5846e-08	Down
chr5	57787262	57792917	ENSG00000175857.4	GAPT	1.29948	6.54046e-05	0.000220567	Up
chr5	57749809	57756087	ENSG00000145632.10	PLK2	-1.13383	9.13751e-06	3.70027e-05	Down
chr5	57878048	58155213	ENSG00000152932.6	RAB3C	-1.91054	1.0749e-07	6.74758e-07	Down
chr5	59892739	59996017	ENSG00000035499.8	DEPDC1B	1.54563	2.30341e-08	1.70584e-07	Up
chr5	60047618	60140216	ENSG00000164181.9	ELOVL7	-1.38768	1.02446e-18	9.63134e-17	Down
chr5	60933535	61047590	ENSG00000178722.8	C5orf64	-1.35678	2.27165e-08	1.68668e-07	Down
chr5	63256183	63258334	ENSG00000178394.3	HTR1A	-1.83173	2.33407e-05	8.66673e-05	Down
chr5	63802084	63908139	ENSG00000186479.4	RGS7BP	-1.85954	5.89947e-10	6.57273e-09	Down
chr5	64444563	64777747	ENSG00000049192.10	ADAMTS6	1.14557	2.5569e-06	1.17544e-05	Up
chr5	63986135	64013917	ENSG00000145642.7	FAM159B	2.21168	0.00449041	0.0101939	Up
chr5	64813593	64858998	ENSG00000123219.8	CENPK	1.85491	5.57639e-10	6.24887e-09	Up
chr5	64961755	65018862	ENSG00000197860.5	SGTB	-1.09837	4.6017e-10	5.27772e-09	Down
chr5	66478103	66492627	ENSG00000134061.4	CD180	1.02667	8.13624e-05	0.000269258	Up
chr5	68485375	68506184	ENSG00000153044.5	CENPH	1.43704	7.08313e-12	1.32313e-10	Up
chr5	68462837	68474072	ENSG00000134057.10	CCNB1	1.52385	7.71334e-11	1.07788e-09	Up
chr5	71014990	71016875	ENSG00000164326.4	CARTPT	-3.5978	1.82836e-07	1.08355e-06	Down
chr5	72416119	72427644	ENSG00000157111.8	TMEM171	-2.43599	7.2782e-11	1.02135e-09	Down
chr5	72740654	72744352	ENSG00000251493.2	FOXD1	1.53826	9.93608e-08	6.3065e-07	Up
chr5	74323289	74326724	ENSG00000176928.4	GCNT4	-1.57611	1.59347e-08	1.22446e-07	Down
chr5	73923234	73937249	ENSG00000171617.9	ENC1	-1.75237	1.12462e-07	7.0267e-07	Down
chr5	75378997	75649764	ENSG00000122012.9	SV2C	-1.36086	6.36697e-05	0.000215406	Down
chr5	76114758	76131140	ENSG00000164251.4	F2RL1	1.75132	1.79822e-08	1.36917e-07	Up
chr5	75699074	76003957	ENSG00000145703.11	IQGAP2	1.97287	8.99804e-11	1.23499e-09	Up
chr5	75911307	75919259	ENSG00000164220.6	F2RL2	2.5758	6.93582e-09	5.85539e-08	Up
chr5	76011868	76031606	ENSG00000181104.6	F2R	1.89515	1.29016e-10	1.71778e-09	Up
chr5	76248538	76276983	ENSG00000145708.6	CRHBP	-1.87243	2.00359e-11	3.32686e-10	Down
chr5	78407602	78428108	ENSG00000145692.10	BHMT	-1.80435	5.32269e-07	2.84535e-06	Down
chr5	78985700	79096063	ENSG00000164309.10	CMYA5	1.21191	0.000494825	0.00138116	Up
chr5	79287134	79379110	ENSG00000113296.10	THBS4	1.29686	1.19537e-05	4.71208e-05	Up
chr5	80256491	80525975	ENSG00000113319.7	RASGRF2	-2.50118	2.35515e-19	2.48221e-17	Down
chr5	82767284	82878122	ENSG00000038427.11	VCAN	1.14071	2.82186e-05	0.000102723	Up
chr5	83236373	83680611	ENSG00000164176.8	EDIL3	-1.9002	1.51637e-09	1.50921e-08	Down
chr5	88013975	88199922	ENSG00000081189.9	MEF2C	-1.55341	3.22654e-10	3.85971e-09	Down
chr5	94039446	94620279	ENSG00000175471.15	MCTP1	-1.55497	2.92515e-10	3.53508e-09	Down
chr5	94955782	94957846	ENSG00000178015.4	GPR150	-2.52818	9.08005e-15	3.67891e-13	Down
chr5	94727048	94786158	ENSG00000153347.5	FAM81B	3.91378	3.35204e-07	1.87394e-06	Up
chr5	96149731	96271513	ENSG00000247121.2	CTD-2260A17.2	-1.13671	3.78679e-16	2.13007e-14	Down
chr5	96211643	96255420	ENSG00000164308.12	ERAP2	1.73571	6.7346e-11	9.52404e-10	Up
chr5	101569690	101632253	ENSG00000173930.8	SLCO4C1	-2.83942	7.903e-18	6.3303e-16	Down
chr5	106712590	107006596	ENSG00000184349.8	EFNA5	-1.71312	4.46549e-08	3.09738e-07	Down
chr5	109025067	109205326	ENSG00000112893.5	MAN2A1	-1.44258	1.33059e-17	1.03276e-15	Down
chr5	110559351	110830584	ENSG00000152495.6	CAMK4	-1.15468	0.000661649	0.00179776	Down
chr5	114460459	114516243	ENSG00000152503.5	TRIM36	-1.01386	8.88947e-06	3.60859e-05	Down
chr5	115387163	115395815	ENSG00000268223.2	ARL14EPL	3.02289	6.36884e-05	0.000215432	Up
chr5	118604387	118735383	ENSG00000145779.7	TNFAIP8	1.55022	3.1361e-11	4.91396e-10	Up
chr5	121465208	121515312	ENSG00000164185.4	ZNF474	1.46779	8.02071e-05	0.000265928	Up
chr5	121398890	121413980	ENSG00000113083.8	LOX	4.89189	1.20291e-23	3.29977e-21	Up
chr5	122358945	122372436	ENSG00000168938.5	PPIC	1.59325	3.40275e-10	4.03913e-09	Up
chr5	126112315	126172712	ENSG00000113368.7	LMNB1	1.4424	4.97658e-09	4.36131e-08	Up
chr5	127593601	127994878	ENSG00000138829.6	FBN2	1.12383	0.00184069	0.00455003	Up
chr5	127873706	128369335	ENSG00000113396.8	SLC27A6	-1.55936	0.000208429	0.000633832	Down
chr5	126984736	126994322	ENSG00000205279.4	CTXN3	-3.50615	3.86969e-10	4.50788e-09	Down
chr5	127419458	127525380	ENSG00000064651.9	SLC12A2	-1.47193	1.65733e-29	1.50854e-26	Down
chr5	131593364	131609147	ENSG00000131435.8	PDLIM4	1.63048	6.66792e-06	2.79634e-05	Up
chr5	131817301	131826490	ENSG00000125347.9	IRF1	1.43445	1.1019e-10	1.49192e-09	Up
chr5	132083137	132089856	ENSG00000205089.3	CCNI2	-1.06672	6.44639e-13	1.58977e-11	Down
chr5	132149033	132152488	ENSG00000198944.4	SOWAHA	-2.00294	2.78917e-09	2.5846e-08	Down
chr5	132532147	132948255	ENSG00000053108.12	FSTL4	-2.08208	1.95411e-08	1.47331e-07	Down
chr5	133450402	133487556	ENSG00000081059.15	TCF7	1.39594	1.82414e-09	1.78275e-08	Up
chr5	134779908	134788089	ENSG00000255833.1	TIFAB	1.97295	0.0125479	0.0254431	Up
chr5	134363425	134370503	ENSG00000069011.11	PITX1	4.43733	1.4091e-12	3.11105e-11	Up
chr5	135364584	135399507	ENSG00000120708.12	TGFBI	3.22319	6.47514e-18	5.29243e-16	Up
chr5	137419581	137428054	ENSG00000061492.7	WNT8A	-2.31446	7.56226e-08	4.93523e-07	Down
chr5	136953189	137071779	ENSG00000146021.10	KLHL3	-1.19725	1.07736e-12	2.45999e-11	Down
chr5	137223657	137278436	ENSG00000078795.12	PKD2L2	-1.13632	9.64834e-06	3.8867e-05	Down
chr5	137514408	137523404	ENSG00000112984.7	KIF20A	2.33534	6.86621e-08	4.54833e-07	Up
chr5	137620954	137674044	ENSG00000158402.14	CDC25C	1.86581	1.104e-07	6.90865e-07	Up
chr5	138784245	138784863	ENSG00000249751.1	ECSCR	1.63966	7.68788e-13	1.82189e-11	Up
chr5	138837130	138842328	ENSG00000249751.1	ECSCR	1.63966	7.68788e-13	1.82189e-11	Up
chr5	138723169	138725770	ENSG00000170476.11	MZB1	1.35776	4.16688e-07	2.28476e-06	Up
chr5	140011313	140013286	ENSG00000170458.9	CD14	2.26078	6.0867e-15	2.58234e-13	Up
chr5	139739787	139754728	ENSG00000113073.10	SLC4A9	-1.70837	2.9531e-16	1.7042e-14	Down
chr5	140430979	140433512	ENSG00000171815.3	PCDHB1	1.49345	1.22506e-05	4.813e-05	Up
chr5	140345820	140391936	ENSG00000243232.3	PCDHAC2	-1.05869	2.85342e-08	2.06878e-07	Down
chr5	140474227	140476962	ENSG00000112852.4	PCDHB2	1.00926	0.00030911	0.000904948	Up
chr5	140560980	140565793	ENSG00000196963.2	PCDHB16	1.03793	2.7843e-05	0.000101466	Up
chr5	140710252	140892546	ENSG00000204956.4	PCDHGA1	1.62536	3.85156e-06	1.6981e-05	Up
chr5	140729828	140892546	ENSG00000254221.1	PCDHGB1	1.04	7.65131e-06	3.15912e-05	Up
chr5	141016517	141020644	ENSG00000164620.4	RELL2	-1.11026	1.29764e-08	1.02376e-07	Down
chr5	141323150	141349304	ENSG00000113555.4	PCDH12	1.75006	4.28567e-19	4.24854e-17	Up
chr5	141689992	141706020	ENSG00000187678.8	SPRY4	1.75878	2.09665e-08	1.57014e-07	Up
chr5	143550396	143865249	ENSG00000183775.6	KCTD16	-1.87858	2.67415e-07	1.52781e-06	Down
chr5	145316142	145461354	ENSG00000156463.13	SH3RF2	-1.56763	2.50233e-05	9.23331e-05	Down
chr5	146614526	146767415	ENSG00000169302.10	STK32A	1.49849	3.03965e-11	4.79662e-10	Up
chr5	146770374	146889619	ENSG00000113657.8	DPYSL3	1.28179	1.01657e-11	1.7983e-10	Up
chr5	147830595	148056798	ENSG00000164270.13	HTR4	-1.60551	5.58273e-06	2.37759e-05	Down
chr5	147698550	147701891	ENSG00000268126.1	AC091948.1	-1.47804	0.00311292	0.00731217	Down
chr5	147700766	147719412	ENSG00000204909.3	SPINK9	-1.71042	4.61574e-05	0.000160581	Down
chr5	148303202	148442726	ENSG00000169247.7	SH3TC2	-2.77818	2.27128e-24	7.10664e-22	Down
chr5	148651434	148721365	ENSG00000157510.9	AFAP1L1	1.62954	7.60359e-12	1.40429e-10	Up
chr5	149237519	149324356	ENSG00000132915.6	PDE6A	2.02613	2.88646e-05	0.000104694	Up
chr5	148931510	149014531	ENSG00000183111.7	ARHGEF37	-1.56478	1.79649e-20	2.44726e-18	Down
chr5	149340300	149373018	ENSG00000155850.7	SLC26A2	1.38431	2.78595e-12	5.68113e-11	Up
chr5	149781200	149792492	ENSG00000019582.10	CD74	1.47156	9.81455e-07	4.94058e-06	Up
chr5	149569520	149602351	ENSG00000011083.4	SLC6A7	-2.82248	3.26669e-08	2.33377e-07	Down
chr5	149599054	149669854	ENSG00000070808.11	CAMK2A	-2.72118	7.20034e-10	7.83198e-09	Down
chr5	150157508	150176296	ENSG00000256235.1	SMIM3	2.49134	9.35152e-13	2.17496e-11	Up
chr5	150157867	150176297	ENSG00000269636.1	AC010441.1	1.55802	0.000181977	0.000558995	Up
chr5	150273954	150284545	ENSG00000145908.8	ZNF300	1.09383	2.10372e-06	9.85428e-06	Up
chr5	150400124	150408554	ENSG00000211445.7	GPX3	1.04165	0.00605687	0.0133299	Up
chr5	151771093	151812929	ENSG00000132911.4	NMUR2	-1.00735	0.00163772	0.00409226	Down
chr5	151040657	151066726	ENSG00000113140.6	SPARC	1.16817	8.76816e-05	0.000288977	Up
chr5	153570290	153800544	ENSG00000164574.11	GALNT10	1.11899	2.77363e-11	4.43326e-10	Up
chr5	156569944	156682201	ENSG00000113263.8	ITK	1.57516	3.43417e-06	1.53059e-05	Up
chr5	156768608	156772729	ENSG00000172568.4	FNDC9	-1.83756	3.23477e-07	1.81446e-06	Down
chr5	156822542	157002783	ENSG00000135074.11	ADAM19	1.05321	5.83782e-07	3.09184e-06	Up
chr5	156887027	156901725	ENSG00000172548.10	NIPAL4	-2.54985	3.48073e-20	4.4115e-18	Down
chr5	159614374	159665742	ENSG00000170231.11	FABP6	-1.56982	1.69513e-05	6.47434e-05	Down
chr5	159343790	159399551	ENSG00000170214.3	ADRA1B	-1.53775	2.43686e-07	1.40467e-06	Down
chr5	159848829	159855748	ENSG00000164611.8	PTTG1	1.95952	4.85548e-11	7.1336e-10	Up
chr5	160715436	160976050	ENSG00000145864.8	GABRB2	-2.61558	3.33416e-09	3.03071e-08	Down
chr5	160974069	161129599	ENSG00000145863.6	GABRA6	-3.26118	9.24834e-11	1.26674e-09	Down
chr5	162887209	162918947	ENSG00000072571.15	HMMR	2.26615	4.52511e-14	1.55163e-12	Up
chr5	161274197	161326975	ENSG00000022355.10	GABRA1	-2.72115	7.57951e-08	4.94396e-07	Down
chr5	161494546	161582542	ENSG00000113327.10	GABRG2	-2.25298	1.1616e-06	5.74489e-06	Down
chr5	166711804	167691162	ENSG00000145934.11	TENM2	-1.65602	1.76452e-06	8.39298e-06	Down
chr5	168088745	168728133	ENSG00000184347.10	SLIT3	-1.5207	4.03144e-08	2.82667e-07	Down
chr5	169673241	169725231	ENSG00000043462.7	LCP2	1.02116	1.97533e-06	9.30727e-06	Up
chr5	169780491	170163636	ENSG00000182132.8	KCNIP1	1.11021	5.36063e-07	2.8641e-06	Up
chr5	169801675	169816681	ENSG00000145936.4	KCNMB1	1.30581	4.41759e-07	2.40779e-06	Up
chr5	171752185	171881527	ENSG00000174705.7	SH3PXD2B	1.02742	2.47998e-10	3.07502e-09	Up
chr5	172741716	172756506	ENSG00000113739.6	STC2	2.08164	4.71583e-08	3.24964e-07	Up
chr5	174151536	174157896	ENSG00000120149.7	MSX2	1.1564	0.00277889	0.00659093	Up
chr5	173472607	173670504	ENSG00000170091.6	NSG2	-1.04965	0.00261832	0.00623892	Down
chr5	174867042	174871211	ENSG00000184845.3	DRD1	-1.67964	4.19997e-05	0.000147785	Down
chr5	175085033	175113245	ENSG00000113749.5	HRH2	-1.4315	6.59545e-07	3.45111e-06	Down
chr5	175223313	175311023	ENSG00000145920.10	CPLX2	-2.48038	5.8551e-10	6.53195e-09	Down
chr5	175476681	175489024	ENSG00000248469.1	RP11-826N14.2	-2.56212	9.36542e-08	5.9784e-07	Down
chr5	175487692	175559261	ENSG00000182230.7	FAM153B	-2.84405	2.02097e-10	2.56789e-09	Down
chr5	175969512	176022975	ENSG00000074276.6	CDHR2	-1.14508	1.20771e-07	7.48512e-07	Down
chr5	176047085	176057530	ENSG00000074317.6	SNCB	-2.55584	2.62895e-11	4.23871e-10	Down
chr5	176057683	176073642	ENSG00000175766.7	EIF4E1B	-2.72827	4.97466e-10	5.66118e-09	Down
chr5	176237478	176307897	ENSG00000113763.6	UNC5A	-1.87393	2.31479e-09	2.18546e-08	Down
chr5	176307870	176326333	ENSG00000160883.6	HK3	2.32753	2.42114e-13	6.74985e-12	Up
chr5	176784838	176799602	ENSG00000169220.13	RGS14	-1.10073	0.000248573	0.00074327	Down
chr5	176910395	176924607	ENSG00000196923.9	PDLIM7	1.10456	1.62068e-09	1.60347e-08	Up
chr5	177134982	177210399	ENSG00000170074.15	FAM153A	-2.50643	3.63309e-10	4.26452e-09	Down
chr5	177209198	177221397	ENSG00000249109.1	RP11-1026M7.2	-2.33349	1.20508e-05	4.74413e-05	Down
chr5	177433406	177482560	ENSG00000204677.6	FAM153C	-2.48152	9.19668e-09	7.48024e-08	Down
chr5	177540444	177553088	ENSG00000145911.5	N4BP3	-1.12519	4.11316e-06	1.8035e-05	Down
chr5	179727690	179780387	ENSG00000131459.8	GFPT2	1.1617	1.2054e-05	4.74413e-05	Up
chr5	180028506	180076624	ENSG00000037280.11	FLT4	1.20585	1.92843e-10	2.4581e-09	Up
chr5	179660143	179719099	ENSG00000050748.13	MAPK9	-1.04062	3.56374e-12	7.10088e-11	Down
chr5	180467225	180488523	ENSG00000165810.12	BTNL9	-1.41422	1.65468e-09	1.63306e-08	Down
chr6	3722848	3752260	ENSG00000168994.9	PXDC1	1.01722	6.69553e-09	5.67887e-08	Up
chr6	3849620	3851551	ENSG00000145945.5	FAM50B	-1.0396	2.44647e-05	9.04885e-05	Down
chr6	4049668	4087578	ENSG00000145975.9	FAM217A	-1.62924	0.00783068	0.0167388	Down
chr6	6144318	6321246	ENSG00000124491.11	F13A1	2.89038	2.82285e-15	1.30851e-13	Up
chr6	10393419	10419892	ENSG00000137203.6	TFAP2A	1.06931	0.00914823	0.0191886	Up
chr6	10748027	10930656	ENSG00000272162.1	RP11-637O19.3	-1.52259	0.0105551	0.0218264	Down
chr6	10762956	10838764	ENSG00000111837.7	MAK	1.25034	0.00039675	0.00113015	Up
chr6	11183531	11382581	ENSG00000111859.12	NEDD9	1.13639	5.39386e-08	3.66889e-07	Up
chr6	11712287	11807279	ENSG00000111863.8	ADTRP	-2.44951	2.08853e-09	1.99441e-08	Down
chr6	12717893	13288645	ENSG00000112137.12	PHACTR1	-1.1784	2.53346e-09	2.37512e-08	Down
chr6	13358062	13487894	ENSG00000145990.6	GFOD1	-1.78282	1.24742e-15	6.27627e-14	Down
chr6	13469513	13486415	ENSG00000187461.5	AL583828.1	-2.02888	0.00521536	0.0116742	Down
chr6	17281577	17294106	ENSG00000112183.10	RBM24	-1.47992	1.58808e-05	6.10624e-05	Down
chr6	17102489	17131603	ENSG00000230873.4	STMND1	-1.55712	0.00308684	0.00725849	Down
chr6	17393447	17558023	ENSG00000112186.7	CAP2	-1.70129	3.99347e-11	6.04454e-10	Down
chr6	18120718	18122851	ENSG00000187566.3	NHLRC1	-1.43041	1.26853e-12	2.82597e-11	Down
chr6	21593972	21598847	ENSG00000124766.4	SOX4	1.09738	0.00123857	0.00317775	Up
chr6	22569678	22571892	ENSG00000112273.5	HDGFL1	-2.52407	1.16118e-09	1.19367e-08	Down
chr6	24544332	24646383	ENSG00000137261.9	KIAA0319	-1.80565	7.85018e-09	6.52011e-08	Down
chr6	26020718	26021186	ENSG00000198366.5	HIST1H3A	1.10204	7.94924e-06	3.26933e-05	Up
chr6	26021907	26022278	ENSG00000196176.7	HIST1H4A	1.26627	7.56196e-06	3.12481e-05	Up
chr6	26031817	26032288	ENSG00000124693.2	HIST1H3B	1.82171	5.14862e-05	0.000177546	Up
chr6	26027124	26027480	ENSG00000124529.3	HIST1H4B	1.25688	1.07841e-08	8.66233e-08	Up
chr6	26033320	26033796	ENSG00000137259.2	HIST1H2AB	1.92032	1.60689e-08	1.23429e-07	Up
chr6	26043455	26043885	ENSG00000196226.2	HIST1H2BB	1.43886	6.63334e-05	0.000223511	Up
chr6	26045639	26046097	ENSG00000196532.4	HIST1H3C	1.89435	9.03048e-06	3.65915e-05	Up
chr6	26234440	26235216	ENSG00000124575.5	HIST1H1D	1.93007	1.37653e-08	1.07683e-07	Up
chr6	26250370	26250835	ENSG00000256316.1	HIST1H3F	2.42954	2.88703e-07	1.63452e-06	Up
chr6	26251879	26252303	ENSG00000197459.2	HIST1H2BH	2.72864	2.01617e-09	1.94105e-08	Up
chr6	26240561	26240976	ENSG00000198327.3	HIST1H4F	1.85583	1.42737e-09	1.43417e-08	Up
chr6	26271146	26271612	ENSG00000256018.1	HIST1H3G	3.00823	1.42141e-06	6.88771e-06	Up
chr6	26273144	26273622	ENSG00000168242.3	HIST1H2BI	2.43844	2.12645e-08	1.59127e-07	Up
chr6	26158349	26171577	ENSG00000158373.7	HIST1H2BD	1.02194	2.60831e-07	1.49703e-06	Up
chr6	26183958	26184454	ENSG00000197697.3	HIST1H2BE	1.17233	2.73573e-08	1.99211e-07	Up
chr6	26197068	26199521	ENSG00000197409.6	HIST1H3D	1.46441	1.66105e-08	1.27101e-07	Up
chr6	26199748	26200942	ENSG00000197846.3	HIST1H2BF	1.2921	9.37162e-09	7.61016e-08	Up
chr6	26217165	26217711	ENSG00000168274.3	HIST1H2AE	1.04338	3.18982e-07	1.79025e-06	Up
chr6	26225383	26225844	ENSG00000196966.3	HIST1H3E	1.84439	1.90153e-07	1.12301e-06	Up
chr6	26365387	26378546	ENSG00000186470.9	BTN3A2	1.25045	2.07245e-08	1.5555e-07	Up
chr6	26383324	26395102	ENSG00000124508.12	BTN2A2	1.32926	1.84882e-12	3.94276e-11	Up
chr6	27093676	27100541	ENSG00000124635.7	HIST1H2BJ	1.5415	9.90423e-07	4.97889e-06	Up
chr6	27114861	27115317	ENSG00000184825.4	HIST1H2AH	1.95661	3.10578e-06	1.3998e-05	Up
chr6	27100832	27103070	ENSG00000196787.2	HIST1H2AG	1.88915	8.32085e-07	4.24955e-06	Up
chr6	27106073	27114619	ENSG00000197903.6	HIST1H2BK	1.10144	2.80241e-06	1.27629e-05	Up
chr6	27253682	27279949	ENSG00000158553.3	POM121L2	-1.36214	0.0256078	0.0480552	Down
chr6	27215480	27224403	ENSG00000112812.11	PRSS16	-2.08542	2.5846e-05	9.50185e-05	Down
chr6	27775899	27776429	ENSG00000196747.3	HIST1H2AI	1.92371	1.14765e-05	4.54724e-05	Up
chr6	27775257	27775709	ENSG00000185130.4	HIST1H2BL	1.52306	1.16289e-06	5.74701e-06	Up
chr6	27777842	27778314	ENSG00000203813.4	HIST1H3H	1.667	1.25195e-06	6.15069e-06	Up
chr6	27782112	27782607	ENSG00000182611.3	HIST1H2AJ	2.22631	9.44808e-07	4.76569e-06	Up
chr6	27782822	27783267	ENSG00000196374.5	HIST1H2BM	1.84331	7.24218e-08	4.75802e-07	Up
chr6	27834570	27835359	ENSG00000184357.3	HIST1H1B	2.25816	4.50813e-07	2.45247e-06	Up
chr6	27805658	27806117	ENSG00000184348.2	HIST1H2AK	1.16469	2.23989e-05	8.36358e-05	Up
chr6	27806323	27823487	ENSG00000233822.3	HIST1H2BN	1.00647	3.68288e-07	2.04236e-06	Up
chr6	27839623	27840099	ENSG00000182572.2	HIST1H3I	2.33826	8.32446e-09	6.8487e-08	Up
chr6	27840926	27841289	ENSG00000198558.2	HIST1H4L	2.60737	1.34968e-08	1.05823e-07	Up
chr6	27858093	27860884	ENSG00000197153.3	HIST1H3J	1.42813	0.0034181	0.00795253	Up
chr6	27860477	27860963	ENSG00000233224.1	HIST1H2AM	1.99739	2.52406e-08	1.85552e-07	Up
chr6	27861203	27861669	ENSG00000196331.5	HIST1H2BO	1.9616	3.45364e-06	1.53858e-05	Up
chr6	28227098	28228736	ENSG00000189134.3	NKAPL	-1.39383	6.80611e-14	2.25276e-12	Down
chr6	29624758	29640149	ENSG00000204655.7	MOG	-2.71303	3.34419e-15	1.5151e-13	Down
chr6	29640169	29648887	ENSG00000204644.5	ZFP57	-1.88518	7.60448e-09	6.34234e-08	Down
chr6	29909037	29913661	ENSG00000206503.7	HLA-A	1.54829	6.81533e-08	4.51761e-07	Up
chr6	30644166	30655672	ENSG00000146112.7	PPP1R18	1.17753	8.0904e-12	1.4755e-10	Up
chr6	30710976	30712331	ENSG00000137331.11	IER3	1.07343	0.000227174	0.000684598	Up
chr6	31126319	31134936	ENSG00000137310.7	TCF19	1.40543	1.86352e-06	8.8178e-06	Up
chr6	31132119	31148508	ENSG00000204531.11	POU5F1	1.30368	0.000475826	0.00133174	Up
chr6	31236526	31239907	ENSG00000204525.10	HLA-C	1.55007	0.0153785	0.0304755	Up
chr6	31321649	31324965	ENSG00000234745.5	HLA-B	2.0324	4.01656e-07	2.21027e-06	Up
chr6	31543344	31546113	ENSG00000232810.3	TNF	1.01881	0.0154898	0.0306721	Up
chr6	31462658	31478901	ENSG00000204516.5	MICB	1.42988	3.49736e-07	1.94649e-06	Up
chr6	31512239	31516204	ENSG00000213760.6	ATP6V1G2	-1.39008	7.28085e-10	7.90239e-09	Down
chr6	31698358	31707540	ENSG00000213719.4	CLIC1	2.05371	6.85107e-12	1.28578e-10	Up
chr6	31733367	31745108	ENSG00000204396.6	VWA7	-2.03794	2.39144e-14	8.70701e-13	Down
chr6	31865562	31913449	ENSG00000166278.10	C2	1.07412	1.51499e-05	5.84765e-05	Up
chr6	31895475	31919861	ENSG00000243649.4	CFB	1.33252	0.00319738	0.00748774	Up
chr6	32116136	32122150	ENSG00000204314.6	PRRT1	-1.24155	5.03401e-13	1.28415e-11	Down
chr6	32407619	32412823	ENSG00000204287.9	HLA-DRA	1.03771	0.0122122	0.0248373	Up
chr6	32595956	32614839	ENSG00000196735.7	HLA-DQA1	2.41219	0.00139059	0.00352802	Up
chr6	32808494	32812480	ENSG00000204264.4	PSMB8	1.21759	1.08133e-08	8.6788e-08	Up
chr6	32811913	32827362	ENSG00000240065.3	PSMB9	1.15417	4.58542e-07	2.48641e-06	Up
chr6	32812986	32821755	ENSG00000168394.9	TAP1	1.2437	2.74362e-10	3.3521e-09	Up
chr6	33032346	33048552	ENSG00000231389.3	HLA-DPA1	1.42129	3.53387e-05	0.000126232	Up
chr6	33043703	33054978	ENSG00000223865.6	HLA-DPB1	1.65003	0.000610689	0.00167208	Up
chr6	32916390	32936871	ENSG00000204257.10	HLA-DMA	1.18835	0.000265865	0.000790371	Up
chr6	32971955	32977389	ENSG00000204252.8	HLA-DOA	1.3802	2.47778e-05	9.1562e-05	Up
chr6	33689444	33714762	ENSG00000161896.6	IP6K3	-2.16515	2.77951e-12	5.67378e-11	Down
chr6	33359313	33377701	ENSG00000237649.3	KIFC1	1.65563	2.84745e-05	0.000103522	Up
chr6	33989628	34123399	ENSG00000124493.9	GRM4	-1.86282	1.49492e-07	9.05825e-07	Down
chr6	34433916	34503006	ENSG00000124507.6	PACSIN1	-2.68614	2.0081e-09	1.93514e-08	Down
chr6	34505579	34524110	ENSG00000124664.6	SPDEF	-1.25355	2.77579e-06	1.26618e-05	Down
chr6	35441374	35464853	ENSG00000007866.14	TEAD3	1.27423	9.81104e-08	6.24296e-07	Up
chr6	35744371	35747329	ENSG00000196748.5	CLPSL2	-2.48813	0.0064112	0.0140081	Down
chr6	35748794	35761452	ENSG00000204140.8	CLPSL1	-2.33095	0.00286142	0.00676346	Down
chr6	35773070	35801651	ENSG00000197753.6	LHFPL5	-2.62727	3.12766e-11	4.91073e-10	Down
chr6	35911291	35992645	ENSG00000112053.9	SLC26A8	-2.25531	1.23293e-11	2.15064e-10	Down
chr6	36283534	36304662	ENSG00000189325.6	C6orf222	-2.12797	0.000240755	0.000722482	Down
chr6	36322419	36356164	ENSG00000010030.9	ETV7	1.36498	8.6481e-06	3.52561e-05	Up
chr6	36683256	36699870	ENSG00000255587.3	RAB44	2.22723	3.65254e-05	0.0001301	Up
chr6	36644305	36655116	ENSG00000124762.9	CDKN1A	1.33949	8.07566e-09	6.67968e-08	Up
chr6	39156749	39197226	ENSG00000164626.8	KCNK5	1.52232	0.000226833	0.000683674	Up
chr6	39297766	39693181	ENSG00000164627.13	KIF6	-1.46819	1.87854e-06	8.8868e-06	Down
chr6	40359325	40555204	ENSG00000156564.8	LRFN2	-2.02322	1.35851e-09	1.37325e-08	Down
chr6	41158015	41168932	ENSG00000112195.8	TREML2	1.38223	0.010302	0.0213581	Up
chr6	41235664	41254457	ENSG00000124731.8	TREM1	3.50304	2.49139e-13	6.91e-12	Up
chr6	41653964	41654127	ENSG00000268275.1	AL035588.1	-1.49966	0.00503823	0.0113208	Down
chr6	42123144	42147794	ENSG00000048545.9	GUCA1A	-1.54834	5.417e-05	0.000185937	Down
chr6	41737914	41754280	ENSG00000137218.6	FRS3	-1.06488	1.81014e-15	8.7135e-14	Down
chr6	41755400	41757636	ENSG00000214736.3	TOMM6	-1.41697	6.61388e-05	0.000222893	Down
chr6	42664340	42690312	ENSG00000112619.6	PRPH2	-1.96713	4.63945e-09	4.0875e-08	Down
chr6	43044006	43129457	ENSG00000112655.11	PTK7	1.11062	1.28544e-09	1.30665e-08	Up
chr6	43418090	43424370	ENSG00000171462.10	DLK2	-1.03023	3.37092e-06	1.50508e-05	Down
chr6	43968317	43973695	ENSG00000181577.11	C6orf223	-1.10369	0.00851918	0.0180144	Down
chr6	43737921	43754224	ENSG00000112715.16	VEGFA	3.13206	6.65407e-24	1.93113e-21	Up
chr6	43474707	43478424	ENSG00000204052.4	LRRC73	-1.33241	8.04096e-10	8.657e-09	Down
chr6	44238203	44275243	ENSG00000178233.13	TMEM151B	-1.8412	7.98236e-09	6.61891e-08	Down
chr6	46126924	46138708	ENSG00000112796.5	ENPP5	-1.1915	7.41211e-07	3.82644e-06	Down
chr6	46188475	46459709	ENSG00000172348.10	RCAN2	-2.13654	5.06522e-14	1.71917e-12	Down
chr6	47749718	47800516	ENSG00000124818.10	OPN5	-1.00676	0.00568188	0.0125852	Down
chr6	49518113	49529620	ENSG00000197261.7	C6orf141	2.5542	4.8786e-07	2.63184e-06	Up
chr6	50786436	50815326	ENSG00000008196.8	TFAP2B	2.20803	0.0103191	0.021389	Up
chr6	50681541	50740701	ENSG00000008197.4	TFAP2D	-2.98072	0.0150293	0.0298811	Down
chr6	52226219	52272575	ENSG00000170915.8	PAQR8	-1.00109	5.27257e-07	2.82157e-06	Down
chr6	52362200	52441713	ENSG00000065308.4	TRAM2	1.2307	1.17628e-14	4.60059e-13	Up
chr6	54172657	54254950	ENSG00000137251.11	TINAG	-2.12783	4.83338e-06	2.08659e-05	Down
chr6	53794780	54131078	ENSG00000146147.10	MLIP	-2.15391	4.83421e-12	9.34412e-11	Down
chr6	55039050	55147418	ENSG00000137252.5	HCRTR2	-2.40695	9.36954e-09	7.61016e-08	Down
chr6	55299167	55444012	ENSG00000146151.8	HMGCLL1	-1.90987	1.55644e-08	1.2006e-07	Down
chr6	55921388	56258892	ENSG00000124749.12	COL21A1	-1.49486	8.32099e-08	5.38378e-07	Down
chr6	62389865	62996132	ENSG00000112232.8	KHDRBS2	-1.60256	8.29344e-06	3.39972e-05	Down
chr6	70576463	70919679	ENSG00000082293.8	COL19A1	-1.97158	6.57987e-09	5.58787e-08	Down
chr6	72596406	73112845	ENSG00000079841.14	RIMS1	-1.61355	4.62521e-08	3.19472e-07	Down
chr6	73331520	73908574	ENSG00000185760.11	KCNQ5	-1.74717	1.34238e-10	1.77903e-09	Down
chr6	78171948	78173490	ENSG00000135312.4	HTR1B	-2.30264	1.92409e-09	1.86495e-08	Down
chr6	76630832	76782395	ENSG00000112706.7	IMPG1	-2.2295	1.57766e-05	6.06852e-05	Down
chr6	80341000	80413372	ENSG00000198478.6	SH3BGRL2	-1.29199	4.99138e-12	9.60156e-11	Down
chr6	80713604	80752244	ENSG00000112742.5	TTK	2.13727	2.44247e-09	2.29411e-08	Up
chr6	80624529	80657297	ENSG00000118402.5	ELOVL4	-1.24564	7.56804e-10	8.18305e-09	Down
chr6	82201156	82462491	ENSG00000112773.11	FAM46A	1.75388	2.73863e-13	7.50218e-12	Up
chr6	84262599	84419410	ENSG00000065609.10	SNAP91	-1.66184	2.21312e-08	1.64689e-07	Down
chr6	84743475	84800600	ENSG00000135324.5	MRAP2	-1.52417	2.5933e-06	1.19026e-05	Down
chr6	87647024	87726349	ENSG00000168830.6	HTR1E	-2.92687	8.1914e-09	6.75866e-08	Down
chr6	86159809	86205500	ENSG00000135318.7	NT5E	1.2911	1.76751e-12	3.80995e-11	Up
chr6	93949738	94129265	ENSG00000135333.9	EPHA7	-1.14763	0.000248511	0.000743195	Down
chr6	97242002	97285353	ENSG00000112218.7	GPR63	-1.2628	1.95151e-07	1.14871e-06	Down
chr6	97372605	97588630	ENSG00000186231.12	KLHL32	-1.52198	1.78443e-11	3.00027e-10	Down
chr6	99719045	99797938	ENSG00000146267.11	FAXC	-1.26692	7.90545e-08	5.14149e-07	Down
chr6	100367786	100442123	ENSG00000152034.6	MCHR2	-2.79226	3.53007e-06	1.5695e-05	Down
chr6	105404923	105531207	ENSG00000187772.6	LIN28B	-2.38917	2.51591e-08	1.85021e-07	Down
chr6	105606155	105627870	ENSG00000132429.5	POPDC3	-1.42366	2.00422e-05	7.54408e-05	Down
chr6	106959730	107018326	ENSG00000112297.10	AIM1	1.47307	7.87251e-08	5.1234e-07	Up
chr6	110299514	110301921	ENSG00000146360.7	GPR6	-2.26161	1.37936e-05	5.36343e-05	Down
chr6	110421022	110501207	ENSG00000112290.8	WASF1	-1.27337	3.50829e-11	5.4208e-10	Down
chr6	112429963	112576141	ENSG00000112769.14	LAMA4	1.40496	1.29714e-13	3.9297e-12	Up
chr6	112668532	112672498	ENSG00000251258.1	RFPL4B	2.2329	0.00996091	0.0207368	Up
chr6	114376750	114664209	ENSG00000249853.3	HS3ST5	-2.17321	1.2277e-15	6.20825e-14	Down
chr6	116782533	116784934	ENSG00000188820.8	FAM26F	1.6414	1.2868e-09	1.30736e-08	Up
chr6	116937642	116954148	ENSG00000111834.8	RSPH4A	1.34021	5.31664e-05	0.000182837	Up
chr6	116252312	116381921	ENSG00000111816.6	FRK	-1.38796	4.0667e-12	7.99172e-11	Down
chr6	116422012	116570660	ENSG00000178425.9	NT5DC1	-1.54586	8.2957e-18	6.59212e-16	Down
chr6	116440086	116479910	ENSG00000123500.5	COL10A1	-1.42098	1.57697e-07	9.4803e-07	Down
chr6	116442320	116443093	ENSG00000234188.1	AL121963.1	-1.52263	9.27776e-09	7.54006e-08	Down
chr6	116597741	116601066	ENSG00000189241.6	TSPYL1	-1.22288	3.0492e-11	4.80789e-10	Down
chr6	117198375	117253326	ENSG00000185002.5	RFX6	-1.40259	0.0153825	0.0304804	Down
chr6	117586721	117594728	ENSG00000170162.9	VGLL2	2.29169	0.00817181	0.0173808	Up
chr6	117073363	117086886	ENSG00000183807.6	FAM162B	-1.28393	4.40113e-06	1.91759e-05	Down
chr6	117609463	117747018	ENSG00000047936.6	ROS1	-2.96838	7.17902e-09	6.03526e-08	Down
chr6	122793076	123047518	ENSG00000135549.10	PKIB	1.03911	0.000381391	0.00109121	Up
chr6	123317116	123394072	ENSG00000146352.8	CLVS2	-1.77697	3.36908e-07	1.88213e-06	Down
chr6	124125286	125146803	ENSG00000188580.9	NKAIN2	-2.48011	2.33759e-13	6.55168e-12	Down
chr6	126102307	126252266	ENSG00000111912.14	NCOA7	-1.63368	6.45638e-24	1.90131e-21	Down
chr6	126661320	126670021	ENSG00000203760.4	CENPW	1.02891	1.88483e-07	1.11379e-06	Up
chr6	127439749	127518910	ENSG00000146374.9	RSPO3	-1.89876	3.52659e-07	1.96112e-06	Down
chr6	128029217	128239776	ENSG00000172673.6	THEMIS	-1.86605	2.15569e-09	2.0556e-08	Down
chr6	129897277	130031370	ENSG00000146376.6	ARHGAP18	1.5151	5.5942e-13	1.40205e-11	Up
chr6	130152389	130182692	ENSG00000203756.3	TMEM244	-2.30814	1.98494e-10	2.52371e-09	Down
chr6	132269316	132272513	ENSG00000118523.5	CTGF	1.06906	2.86069e-06	1.30046e-05	Up
chr6	132891461	132892498	ENSG00000146383.7	TAAR6	-1.86534	0.00159987	0.00400667	Down
chr6	133002729	133035188	ENSG00000112299.7	VNN1	1.4047	6.68113e-06	2.80129e-05	Up
chr6	133065009	133084598	ENSG00000112303.9	VNN2	1.1025	0.000116366	0.000373076	Up
chr6	133561736	133853258	ENSG00000112319.13	EYA4	1.28732	0.00177572	0.00439976	Up
chr6	135502453	135540311	ENSG00000118513.14	MYB	1.24151	1.17182e-05	4.63015e-05	Up
chr6	135238528	135271260	ENSG00000118514.9	ALDH8A1	-1.47543	1.30859e-15	6.55114e-14	Down
chr6	136552162	136571473	ENSG00000146410.7	MTFR2	1.36675	1.67444e-09	1.65013e-08	Up
chr6	136663875	136871957	ENSG00000135525.14	MAP7	-2.21477	2.19915e-23	5.64589e-21	Down
chr6	138188351	138204449	ENSG00000118503.10	TNFAIP3	1.41303	1.7783e-10	2.29154e-09	Up
chr6	138483058	138665800	ENSG00000112379.8	KIAA1244	-1.36133	1.8951e-12	4.02432e-11	Down
chr6	138537129	138539627	ENSG00000254440.2	PBOV1	-1.2695	0.0216661	0.041344	Down
chr6	139561198	139613276	ENSG00000164440.10	TXLNB	1.07692	0.000635173	0.00173217	Up
chr6	144471663	144509507	ENSG00000135604.9	STX11	1.17654	6.48001e-06	2.72667e-05	Up
chr6	146864829	146876101	ENSG00000118508.4	RAB32	1.01498	1.6668e-05	6.38073e-05	Up
chr6	146348782	146758734	ENSG00000152822.9	GRM1	-1.77514	2.37405e-07	1.37201e-06	Down
chr6	147525561	147706866	ENSG00000164506.10	STXBP5	-1.38135	4.9776e-13	1.27152e-11	Down
chr6	149068464	149398126	ENSG00000111962.7	UST	1.17876	2.56514e-08	1.88364e-07	Up
chr6	150285143	150294846	ENSG00000111981.4	ULBP1	1.32441	0.00042484	0.00120314	Up
chr6	150464212	150571493	ENSG00000198729.4	PPP1R14C	-1.05479	4.56039e-05	0.000158876	Down
chr6	150139934	150186199	ENSG00000120256.5	LRP11	-1.0586	1.14199e-12	2.58704e-11	Down
chr6	153071933	153080900	ENSG00000146469.8	VIP	-2.33699	1.83448e-09	1.7911e-08	Down
chr6	153291664	153304714	ENSG00000112029.5	FBXO5	1.27616	1.17336e-10	1.58013e-09	Up
chr6	154331631	154568001	ENSG00000112038.13	OPRM1	-2.99395	6.55212e-10	7.23696e-09	Down
chr6	154475631	154677926	ENSG00000074706.9	IPCEF1	-2.23213	6.14421e-16	3.2636e-14	Down
chr6	158402888	158520208	ENSG00000078269.9	SYNJ2	-2.34517	5.38329e-26	2.62928e-23	Down
chr6	158733692	158932860	ENSG00000130338.8	TULP4	-1.29967	1.11977e-25	4.98298e-23	Down
chr6	159590429	159693141	ENSG00000164694.12	FNDC1	1.9741	5.54836e-06	2.36395e-05	Up
chr6	160221298	160241736	ENSG00000146453.8	PNLDC1	-1.16267	4.73852e-06	2.04988e-05	Down
chr6	160090089	160183561	ENSG00000112096.12	SOD2	1.60917	1.88605e-09	1.8334e-08	Up
chr6	160592093	160698670	ENSG00000112499.8	SLC22A2	-2.38259	0.000112626	0.000362302	Down
chr6	160327974	160329108	ENSG00000130368.4	MAS1	-2.97883	1.21744e-09	1.24383e-08	Down
chr6	160952515	161087407	ENSG00000198670.7	LPA	-1.94939	1.06755e-05	4.26021e-05	Down
chr6	163586446	163612840	ENSG00000225683.1	AL078585.1	-2.14508	1.29359e-15	6.49227e-14	Down
chr6	165693153	165723096	ENSG00000112539.10	C6orf118	1.47942	8.52873e-06	3.48333e-05	Up
chr6	166719168	166721936	ENSG00000176381.4	PRR18	-2.4003	1.05001e-21	1.81262e-19	Down
chr6	166307330	166309725	ENSG00000256391.1	SDIM1	-2.10984	1.21431e-07	7.51669e-07	Down
chr6	168396921	168445769	ENSG00000125337.12	KIF25	-2.39894	1.24305e-10	1.66391e-09	Down
chr6	168185217	168197539	ENSG00000146521.5	C6orf123	1.86737	7.39e-06	3.06133e-05	Up
chr6	168196210	168198927	ENSG00000269155.1	AL009178.1	1.91765	1.22931e-05	4.82497e-05	Up
chr7	192969	300711	ENSG00000177706.8	FAM20C	1.77619	1.78012e-12	3.82889e-11	Up
chr7	227554	229557	ENSG00000249852.1	AC145676.2	1.26663	1.6281e-05	6.24335e-05	Up
chr7	588834	767287	ENSG00000188191.10	PRKAR1B	-1.6033	1.69031e-12	3.66326e-11	Down
chr7	937540	995043	ENSG00000105963.9	ADAP1	-2.29702	3.33778e-22	6.24664e-20	Down
chr7	1878222	1889567	ENSG00000176349.7	AC110781.3	-1.60942	1.50471e-09	1.49835e-08	Down
chr7	2552163	2568811	ENSG00000106003.8	LFNG	1.12602	0.000151687	0.000473801	Up
chr7	3179868	3214287	ENSG00000217455.4	AC091801.1	-2.26766	0.000217123	0.00065708	Down
chr7	6485584	6523873	ENSG00000136240.5	KDELR2	1.01931	4.41277e-15	1.93361e-13	Up
chr7	8152814	8302317	ENSG00000003147.13	ICA1	-1.04493	2.9486e-07	1.66796e-06	Down
chr7	12370511	12443567	ENSG00000146530.7	VWDE	-1.05503	0.0120377	0.0245349	Down
chr7	12610203	12693228	ENSG00000006747.10	SCIN	1.05526	0.000584166	0.00160907	Up
chr7	13930853	14031050	ENSG00000006468.9	ETV1	1.07046	5.97316e-05	0.000203388	Up
chr7	15650837	15726437	ENSG00000106511.5	MEOX2	2.17306	8.93763e-05	0.00029403	Up
chr7	16501106	16570205	ENSG00000171243.7	SOSTDC1	-1.52922	0.00121341	0.0031188	Down
chr7	19758933	19813221	ENSG00000173452.9	TMEM196	-1.06311	0.00216516	0.00525798	Down
chr7	20174278	20257027	ENSG00000183742.8	MACC1	3.28287	8.03192e-23	1.74825e-20	Up
chr7	21582833	21941457	ENSG00000105877.13	DNAH11	2.68855	3.37232e-11	5.23088e-10	Up
chr7	21940518	21985702	ENSG00000164649.15	CDCA7L	1.31358	1.8806e-08	1.42388e-07	Up
chr7	22765503	22771621	ENSG00000136244.7	IL6	2.80443	2.79798e-08	2.035e-07	Up
chr7	22157856	22396763	ENSG00000136237.14	RAPGEF5	-2.36151	2.12225e-27	1.4166e-24	Down
chr7	23275586	23314727	ENSG00000136235.11	GPNMB	1.47002	1.17221e-05	4.6308e-05	Up
chr7	23349828	23510086	ENSG00000136231.9	IGF2BP3	1.93944	8.40446e-06	3.4396e-05	Up
chr7	23749786	23872132	ENSG00000196335.8	STK31	-1.1035	2.53612e-09	2.3765e-08	Down
chr7	24323782	24331484	ENSG00000122585.3	NPY	-1.31364	0.000271291	0.000805239	Down
chr7	26191860	26226745	ENSG00000050344.8	NFE2L3	1.38788	1.0523e-06	5.26019e-06	Up
chr7	27132612	27135615	ENSG00000105991.7	HOXA1	2.54094	1.45557e-05	5.64114e-05	Up
chr7	27139721	27142430	ENSG00000105996.5	HOXA2	3.66423	0.000272518	0.00080847	Up
chr7	27233122	27239725	ENSG00000106031.6	HOXA13	2.47582	0.00472329	0.0106742	Up
chr7	27145803	27192200	ENSG00000105997.18	HOXA3	3.26061	0.000482451	0.0013495	Up
chr7	27168126	27170418	ENSG00000197576.9	HOXA4	2.61939	0.00135737	0.00344896	Up
chr7	27180671	27183287	ENSG00000106004.4	HOXA5	2.67298	0.00336652	0.00784619	Up
chr7	27185015	27190222	ENSG00000106006.6	HOXA6	2.84725	0.00255167	0.00609607	Up
chr7	27193335	27197555	ENSG00000122592.6	HOXA7	2.38981	0.0116187	0.0237655	Up
chr7	29034847	29235067	ENSG00000106066.9	CPVL	1.25257	3.73641e-07	2.06804e-06	Up
chr7	29161890	29553944	ENSG00000106069.16	CHN2	-1.6554	2.38303e-18	2.09299e-16	Down
chr7	29846102	29956682	ENSG00000122574.6	WIPF3	-1.12819	1.28703e-05	5.03375e-05	Down
chr7	30174426	30202378	ENSG00000180354.11	C7orf41	-1.88472	3.43704e-18	2.96142e-16	Down
chr7	30978284	31032869	ENSG00000106128.14	GHRHR	1.15239	0.000196883	0.000601004	Up
chr7	30692200	30739745	ENSG00000106113.14	CRHR2	-2.50384	1.12782e-10	1.5229e-09	Down
chr7	30737601	30797218	ENSG00000241644.2	INMT	2.58565	5.18884e-12	9.9432e-11	Up
chr7	30893010	30965131	ENSG00000240583.6	AQP1	1.62835	0.000156179	0.000486616	Up
chr7	31377075	31380508	ENSG00000164600.4	NEUROD6	-3.14858	9.20576e-08	5.89905e-07	Down
chr7	31553704	31698334	ENSG00000180347.9	CCDC129	2.6383	1.1317e-06	5.61365e-06	Up
chr7	31790793	32338941	ENSG00000154678.12	PDE1C	-1.79808	7.22972e-15	3.00963e-13	Down
chr7	34697851	34917944	ENSG00000187258.9	NPSR1	1.35323	0.0191708	0.0370341	Up
chr7	36429415	36493400	ENSG00000011426.6	ANLN	-1.90918	7.23987e-19	6.87102e-17	Down
chr7	36893961	37488852	ENSG00000155849.11	ELMO1	-1.09075	1.24666e-15	6.27627e-14	Down
chr7	37945543	38065297	ENSG00000106483.7	SFRP4	2.32266	1.22271e-10	1.63997e-09	Up
chr7	38423305	38671167	ENSG00000078053.12	AMPH	-1.55524	1.77602e-10	2.29007e-09	Down
chr7	41724712	41742706	ENSG00000122641.9	INHBA	1.49594	1.61713e-06	7.75643e-06	Up
chr7	43152198	43605600	ENSG00000002746.10	HECW1	-1.79317	2.98381e-09	2.74843e-08	Down
chr7	43622357	43666385	ENSG00000164543.5	STK17A	1.53444	5.94031e-22	1.0527e-19	Up
chr7	44178463	44180931	ENSG00000106631.4	MYL7	-1.30884	0.00487339	0.0109764	Down
chr7	44143960	44154161	ENSG00000106624.4	AEBP1	1.77873	6.79106e-08	4.5045e-07	Up
chr7	44256749	44374176	ENSG00000058404.15	CAMK2B	-1.81122	2.04697e-09	1.96296e-08	Down
chr7	44552134	44580914	ENSG00000015520.10	NPC1L1	1.21195	0.000112432	0.000361738	Up
chr7	45002261	45018697	ENSG00000136286.10	MYO1G	2.31124	1.0766e-19	1.24618e-17	Up
chr7	45927956	45933267	ENSG00000146678.5	IGFBP1	1.5658	5.91231e-08	3.98499e-07	Up
chr7	45951949	45961473	ENSG00000146674.10	IGFBP3	2.92453	7.47796e-16	3.89964e-14	Up
chr7	45613739	45762715	ENSG00000164742.10	ADCY1	-1.79733	2.42717e-09	2.28296e-08	Down
chr7	48026745	48068716	ENSG00000164744.8	SUN3	-1.35754	5.57637e-05	0.000191014	Down
chr7	48075108	48100901	ENSG00000164746.9	C7orf57	4.67182	4.13769e-16	2.29521e-14	Up
chr7	48211055	48687092	ENSG00000179869.10	ABCA13	3.05393	1.39182e-09	1.40127e-08	Up
chr7	49813257	49961546	ENSG00000188730.4	VWC2	-1.10908	0.000586878	0.00161543	Down
chr7	54610018	54638773	ENSG00000170419.6	VSTM2A	-2.03806	1.27228e-06	6.23833e-06	Down
chr7	55086714	55324313	ENSG00000146648.11	EGFR	2.2024	5.68433e-11	8.20092e-10	Up
chr7	55861237	55930482	ENSG00000154997.8	2022-09-14	4.3472	6.42669e-05	0.000217169	Up
chr7	56182374	56184093	ENSG00000185290.3	NUPR1L	-1.20773	0.0153122	0.0303681	Down
chr7	65112081	65113280	ENSG00000269558.1	AC104057.1	-1.82491	2.79976e-08	2.035e-07	Down
chr7	70597155	71178585	ENSG00000185274.7	WBSCR17	-1.69068	2.2362e-05	8.35134e-05	Down
chr7	72848109	72850450	ENSG00000188763.3	FZD9	-1.18095	6.58822e-10	7.26482e-09	Down
chr7	73442119	73484237	ENSG00000049540.12	ELN	1.11607	2.06377e-07	1.20804e-06	Up
chr7	73007524	73038873	ENSG00000009950.11	MLXIPL	-1.691	2.84829e-15	1.31725e-13	Down
chr7	73113536	73134002	ENSG00000106089.7	STX1A	-2.05672	6.66965e-11	9.46828e-10	Down
chr7	75398851	75419214	ENSG00000006606.4	CCL26	2.63869	7.54755e-06	3.12014e-05	Up
chr7	75931861	75933612	ENSG00000106211.8	HSPB1	1.28173	5.31906e-08	3.62047e-07	Up
chr7	75956116	75988348	ENSG00000170027.5	YWHAG	-1.04756	3.12259e-09	2.8644e-08	Down
chr7	79763271	79848718	ENSG00000127955.11	GNAI1	-1.46202	1.7589e-11	2.96732e-10	Down
chr7	79998891	80308593	ENSG00000135218.13	CD36	1.63693	6.91424e-12	1.29521e-10	Up
chr7	82383329	82792246	ENSG00000186472.15	PCLO	-2.34949	3.08216e-11	4.8446e-10	Down
chr7	86273230	86494200	ENSG00000198822.6	GRM3	-2.40515	1.27892e-17	1.00041e-15	Down
chr7	86506222	86689015	ENSG00000164659.10	KIAA1324L	-1.39082	5.49859e-13	1.38328e-11	Down
chr7	87031013	87109751	ENSG00000005471.11	ABCB4	1.07337	1.38318e-06	6.73134e-06	Up
chr7	87256864	87461611	ENSG00000105784.11	RUNDC3B	-1.39416	4.14204e-10	4.7974e-09	Down
chr7	87505531	87538856	ENSG00000006634.3	DBF4	1.10097	2.98795e-12	6.03251e-11	Up
chr7	89783689	89794143	ENSG00000164647.4	STEAP1	1.01668	0.0016635	0.00414685	Up
chr7	89796904	89867451	ENSG00000157214.9	STEAP2	-1.08259	0.000161852	0.00050304	Down
chr7	92728829	92747336	ENSG00000205413.3	SAMD9	1.36264	1.01624e-09	1.06323e-08	Up
chr7	92759368	92777682	ENSG00000177409.7	SAMD9L	1.27962	1.85281e-07	1.09674e-06	Up
chr7	93514709	93520303	ENSG00000105825.7	TFPI2	1.58446	2.01744e-05	7.59099e-05	Up
chr7	94023873	94060544	ENSG00000164692.13	COL1A2	2.86428	3.18045e-20	4.08259e-18	Up
chr7	95401866	95739634	ENSG00000158560.10	DYNC1I1	-2.12316	1.56007e-15	7.61963e-14	Down
chr7	97361220	97369784	ENSG00000006128.7	TAC1	-1.00151	0.0244112	0.046008	Down
chr7	98444111	98468394	ENSG00000166448.10	TMEM130	-2.37479	1.39799e-09	1.40677e-08	Down
chr7	99245817	99277621	ENSG00000106258.9	CYP3A5	1.34702	0.000661588	0.00179776	Up
chr7	99564343	99573780	ENSG00000160862.8	AZGP1	1.47795	0.000594829	0.00163439	Up
chr7	99767229	99774995	ENSG00000213420.3	GPC2	1.11402	3.02582e-05	0.000109412	Up
chr7	100199800	100205798	ENSG00000106333.8	PCOLCE	1.40062	4.02376e-09	3.59073e-08	Up
chr7	100547187	100611118	ENSG00000169894.13	MUC3A	2.40876	1.11682e-06	5.54944e-06	Up
chr7	100240720	100254084	ENSG00000077080.5	ACTL6B	-1.05909	0.0015337	0.00385689	Down
chr7	100400187	100425121	ENSG00000196411.5	EPHB4	1.26468	4.53775e-08	3.14206e-07	Up
chr7	100464760	100471076	ENSG00000087077.7	TRIP6	1.09632	4.72718e-07	2.55498e-06	Up
chr7	100770370	100782547	ENSG00000106366.7	SERPINE1	3.26163	4.3058e-14	1.48661e-12	Up
chr7	100805790	100808874	ENSG00000128564.5	VGF	1.2216	0.0011621	0.00299963	Up
chr7	100813774	100823557	ENSG00000167011.4	NAT16	1.17232	9.45375e-05	0.000309332	Up
chr7	102553438	102585396	ENSG00000128606.8	LRRC17	1.22239	6.60351e-06	2.77339e-05	Up
chr7	103112231	103629963	ENSG00000189056.9	RELN	-1.55411	1.87615e-05	7.10246e-05	Down
chr7	103969104	104549001	ENSG00000187416.7	LHFPL3	1.18491	0.000263134	0.000782952	Up
chr7	105888731	105926772	ENSG00000105835.7	NAMPT	1.91309	9.96631e-15	3.98354e-13	Up
chr7	106685094	106802256	ENSG00000005249.8	PRKAR2B	-1.22762	1.31758e-08	1.0355e-07	Down
chr7	107301080	107358254	ENSG00000091137.7	SLC26A4	-1.4616	2.01346e-06	9.46915e-06	Down
chr7	107110463	107116098	ENSG00000172209.4	GPR22	-2.53488	1.18741e-09	1.21626e-08	Down
chr7	107663993	107770801	ENSG00000091128.8	LAMB4	1.73156	6.37837e-08	4.26467e-07	Up
chr7	107564244	107643700	ENSG00000091136.9	LAMB1	1.63569	1.39741e-08	1.09096e-07	Up
chr7	114562209	114659256	ENSG00000135272.5	MDFIC	1.07517	7.41642e-06	3.07164e-05	Up
chr7	116164839	116201233	ENSG00000105974.7	CAV1	2.27657	2.09129e-12	4.39434e-11	Up
chr7	115850547	115898837	ENSG00000135269.13	TES	1.47155	4.17105e-13	1.09613e-11	Up
chr7	115927434	116148595	ENSG00000105971.10	CAV2	1.22438	2.79757e-05	0.000101913	Up
chr7	116312444	116438440	ENSG00000105976.10	MET	-1.20618	0.00201706	0.00493779	Down
chr7	116916685	116963343	ENSG00000105989.4	WNT2	-1.10886	0.00594073	0.0130973	Down
chr7	117105838	117356025	ENSG00000001626.10	CFTR	-2.4142	1.29312e-17	1.00758e-15	Down
chr7	120427376	120498456	ENSG00000106025.4	TSPAN12	1.41171	2.97544e-08	2.15024e-07	Up
chr7	120965421	120981158	ENSG00000002745.8	WNT16	-1.23086	0.00232299	0.00560322	Down
chr7	121513143	121702090	ENSG00000106278.7	PTPRZ1	1.1965	5.45375e-09	4.72572e-08	Up
chr7	124386051	124405681	ENSG00000170775.2	GPR37	-1.91124	1.39979e-12	3.09392e-11	Down
chr7	128095903	128098472	ENSG00000135245.9	HILPDA	2.13371	4.64511e-17	3.18556e-15	Up
chr7	128379346	128411861	ENSG00000128595.12	CALU	1.09968	6.48074e-17	4.35493e-15	Up
chr7	128412545	128415844	ENSG00000128617.2	OPN1SW	1.32576	0.00130222	0.00332148	Up
chr7	128828713	128853386	ENSG00000128602.5	SMO	1.09505	5.59817e-08	3.79497e-07	Up
chr7	129932974	129964020	ENSG00000128510.6	CPA4	2.70334	1.70692e-10	2.2095e-09	Up
chr7	129906667	129929638	ENSG00000158516.7	CPA2	-1.25117	7.69311e-06	3.17562e-05	Down
chr7	134916731	134943244	ENSG00000146857.3	STRA8	-1.39309	0.0140259	0.0281036	Down
chr7	134429003	134655479	ENSG00000122786.15	CALD1	1.02749	1.49477e-10	1.95895e-09	Up
chr7	135413096	135433594	ENSG00000189320.4	FAM180A	1.35275	0.000349871	0.00101099	Up
chr7	136553416	136705002	ENSG00000181072.7	CHRM2	-1.79524	2.80397e-07	1.59199e-06	Down
chr7	137687070	137802732	ENSG00000122787.10	AKR1D1	2.19142	0.010003	0.0208179	Up
chr7	138710452	138720775	ENSG00000146858.7	ZC3HAV1L	1.31707	1.38483e-08	1.08198e-07	Up
chr7	138728266	138794465	ENSG00000105939.8	ZC3HAV1	1.12418	2.35496e-16	1.387e-14	Up
chr7	139208602	139229730	ENSG00000236279.2	CLEC2L	-2.49728	5.43636e-10	6.12278e-09	Down
chr7	140103843	140126050	ENSG00000146955.6	RAB19	1.17994	0.0180547	0.0351357	Up
chr7	140218220	140373793	ENSG00000146966.8	DENND2A	1.05449	3.92266e-11	5.95988e-10	Up
chr7	141811549	141922124	ENSG00000257743.4	RP11-1220K2.2	1.00441	0.00912944	0.0191532	Up
chr7	141607613	141806547	ENSG00000257335.4	MGAM	1.15488	0.000171753	0.000530029	Up
chr7	141627157	141646807	ENSG00000258227.2	CLEC5A	2.68662	2.23209e-07	1.29784e-06	Up
chr7	142605267	142630905	ENSG00000127412.2	TRPV5	-3.05312	3.30524e-30	3.48355e-27	Down
chr7	142638201	142659768	ENSG00000197993.3	KEL	-2.35742	3.58663e-26	1.79556e-23	Down
chr7	142552792	142568847	ENSG00000106123.7	EPHB6	-2.57669	1.02564e-13	3.19915e-12	Down
chr7	142568956	142583507	ENSG00000165125.13	TRPV6	-2.92631	5.63511e-24	1.68422e-21	Down
chr7	142723245	142724282	ENSG00000179468.5	OR9A2	-2.51766	5.07539e-23	1.15494e-20	Down
chr7	142749417	142750444	ENSG00000225781.1	OR6V1	-2.76049	8.70138e-11	1.19839e-09	Down
chr7	142880512	142881528	ENSG00000236398.2	TAS2R39	-2.18276	6.217e-05	0.000210866	Down
chr7	142919130	142920162	ENSG00000221937.3	TAS2R40	-3.37161	8.12507e-09	6.715e-08	Down
chr7	142919163	142919360	ENSG00000268170.1	AC073342.1	-2.18718	1.58591e-16	9.83212e-15	Down
chr7	142977050	142985141	ENSG00000178826.6	TMEM139	-1.35326	1.03222e-10	1.40137e-09	Down
chr7	143318043	143427502	ENSG00000170379.15	FAM115C	1.67141	7.48573e-10	8.1028e-09	Up
chr7	143452182	143454789	ENSG00000271321.1	CTAGE6	1.32755	3.15349e-06	1.41843e-05	Up
chr7	148504475	148581413	ENSG00000106462.6	EZH2	1.47854	4.93823e-09	4.3296e-08	Up
chr7	148700154	148725733	ENSG00000155660.6	PDIA4	1.3218	8.56133e-17	5.58439e-15	Up
chr7	145813453	148118090	ENSG00000174469.13	CNTNAP2	-1.92908	6.11556e-09	5.23127e-08	Down
chr7	150026938	150029808	ENSG00000188707.4	ZBED6CL	1.04139	0.00196838	0.00483049	Up
chr7	150035408	150038763	ENSG00000106538.5	RARRES2	1.00346	0.0122113	0.0248373	Up
chr7	150488373	150498448	ENSG00000106565.13	TMEM176B	1.24325	6.33206e-07	3.32545e-06	Up
chr7	152341864	152373250	ENSG00000196584.2	XRCC2	1.36631	6.67626e-11	9.46828e-10	Up
chr7	151653464	151717019	ENSG00000106648.9	GALNTL5	-2.8127	4.98167e-10	5.66118e-09	Down
chr7	154858777	154863267	ENSG00000220575.3	HTR5A-AS1	-2.83398	3.82198e-08	2.6949e-07	Down
chr7	154862034	154877459	ENSG00000157219.3	HTR5A	-2.79722	2.80386e-09	2.59581e-08	Down
chr7	155250824	155257526	ENSG00000164778.4	EN2	1.93471	2.44479e-07	1.40883e-06	Up
chr7	155755326	155759037	ENSG00000204876.4	AC021218.2	2.36589	0.000246864	0.000739041	Up
chr7	157331750	158380480	ENSG00000155093.13	PTPRN2	-1.0588	1.63488e-07	9.79607e-07	Down
chr8	1449532	1656642	ENSG00000198010.7	DLGAP2	-2.40578	6.90661e-10	7.54939e-09	Down
chr8	1993155	2113475	ENSG00000036448.5	MYOM2	-1.06003	5.87655e-08	3.96356e-07	Down
chr8	1922044	1955102	ENSG00000176595.3	KBTBD11	-1.08929	1.20584e-07	7.47905e-07	Down
chr8	6357172	6420930	ENSG00000091879.9	ANGPT2	2.59453	2.18662e-19	2.3291e-17	Up
chr8	8559448	8561616	ENSG00000253958.1	CLDN23	1.29709	2.41552e-05	8.94098e-05	Up
chr8	7213039	7243080	ENSG00000215372.5	ZNF705G	-2.65225	1.77666e-06	8.44073e-06	Down
chr8	8993765	9009084	ENSG00000173281.4	PPP1R3B	1.40598	3.63326e-12	7.22503e-11	Up
chr8	8859657	8974256	ENSG00000104626.10	ERI1	1.00977	1.29837e-14	5.0096e-13	Up
chr8	11700033	11726957	ENSG00000164733.16	CTSB	1.05621	2.4538e-07	1.4128e-06	Up
chr8	15965387	16424999	ENSG00000038945.10	MSR1	1.93906	2.70247e-10	3.30991e-09	Up
chr8	16884747	16980153	ENSG00000155970.7	MICU3	-1.34034	3.27193e-13	8.80649e-12	Down
chr8	17155539	17271037	ENSG00000003987.9	MTMR7	-1.46258	2.12433e-10	2.68052e-09	Down
chr8	17501304	17658426	ENSG00000129422.9	MTUS1	-1.19491	7.60456e-13	1.8117e-11	Down
chr8	18027986	18081198	ENSG00000171428.9	NAT1	1.49338	1.80369e-10	2.31978e-09	Up
chr8	18384811	18942240	ENSG00000156011.12	PSD3	-1.03025	2.17102e-09	2.06924e-08	Down
chr8	19171128	19253729	ENSG00000104611.7	SH2D4A	1.35161	0.000542378	0.00150327	Up
chr8	20002366	20040717	ENSG00000036565.10	SLC18A1	1.40375	0.00176638	0.00437985	Up
chr8	21766384	21771371	ENSG00000147443.8	DOK2	2.50724	6.29998e-17	4.26206e-15	Up
chr8	21547915	21669869	ENSG00000168546.6	GFRA2	-1.10487	0.000783303	0.00209505	Down
chr8	21881636	21894408	ENSG00000158806.9	NPM2	-1.72868	3.83681e-08	2.70345e-07	Down
chr8	21906506	21940038	ENSG00000158856.13	DMTN	-2.22666	8.60493e-14	2.75261e-12	Down
chr8	22004338	22014597	ENSG00000168481.4	LGI3	-2.87614	1.55445e-22	3.20497e-20	Down
chr8	22014426	22021992	ENSG00000168484.8	SFTPC	-2.4755	1.87258e-18	1.68154e-16	Down
chr8	22077222	22089854	ENSG00000168490.9	PHYHIP	-2.41062	7.49702e-13	1.78937e-11	Down
chr8	22224762	22291642	ENSG00000104635.9	SLC39A14	1.41401	2.03454e-13	5.86211e-12	Up
chr8	22545172	22550815	ENSG00000179388.8	EGR3	-1.001	0.00142234	0.00360036	Down
chr8	22877646	22926692	ENSG00000120889.8	TNFRSF10B	1.33591	4.70113e-15	2.0378e-13	Up
chr8	22941868	22974950	ENSG00000173535.9	TNFRSF10C	1.34627	1.17692e-07	7.31694e-07	Up
chr8	23699428	23712320	ENSG00000159167.7	STC1	4.46468	7.33088e-26	3.41398e-23	Up
chr8	23154702	23282841	ENSG00000134013.11	LOXL2	2.34138	4.67836e-16	2.55479e-14	Up
chr8	24241798	24263526	ENSG00000134028.10	ADAMDEC1	4.47737	2.66161e-17	1.94521e-15	Up
chr8	24770525	24776607	ENSG00000104722.9	NEFM	-3.01607	6.17523e-12	1.17212e-10	Down
chr8	25316513	25365436	ENSG00000184661.9	CDCA2	2.11435	1.17471e-08	9.39438e-08	Up
chr8	25699246	25902913	ENSG00000221818.4	EBF2	2.25765	3.35884e-12	6.73956e-11	Up
chr8	25042238	25275598	ENSG00000147459.13	DOCK5	-2.01592	1.55312e-15	7.60424e-14	Down
chr8	27092840	27115937	ENSG00000015592.12	STMN4	-1.67294	3.17464e-16	1.81117e-14	Down
chr8	27317279	27337400	ENSG00000120903.6	CHRNA2	-2.28564	1.37353e-06	6.69221e-06	Down
chr8	27168999	27316903	ENSG00000120899.13	PTK2B	-1.40497	1.06273e-13	3.28922e-12	Down
chr8	27879481	27941388	ENSG00000189233.7	NUGGC	1.86252	0.000241102	0.000723414	Up
chr8	27629466	27670157	ENSG00000171320.10	ESCO2	2.02204	7.4628e-10	8.08235e-09	Up
chr8	27667137	27695612	ENSG00000168078.5	PBK	2.40081	4.19143e-08	2.92553e-07	Up
chr8	29190581	29208185	ENSG00000120875.4	DUSP4	1.36381	4.34107e-06	1.89514e-05	Up
chr8	33405273	33424643	ENSG00000133874.1	RNF122	1.12463	7.38702e-07	3.81644e-06	Up
chr8	35092975	35654068	ENSG00000156687.6	UNC5D	-1.42609	0.000111809	0.000359905	Down
chr8	37791799	37797647	ENSG00000169154.4	GOT1L1	-1.95101	0.00541114	0.0120733	Down
chr8	37820516	37824483	ENSG00000188778.3	ADRB3	-1.4858	0.00148221	0.0037349	Down
chr8	37887859	37917883	ENSG00000187840.4	EIF4EBP1	1.58848	1.11772e-12	2.54345e-11	Up
chr8	38368352	38386180	ENSG00000196166.3	C8orf86	-1.03099	0.00308717	0.00725849	Down
chr8	38001167	38008783	ENSG00000147465.7	STAR	-1.60801	1.6946e-08	1.29422e-07	Down
chr8	40010989	40012821	ENSG00000176907.3	C8orf4	1.88934	9.86834e-12	1.75189e-10	Up
chr8	39759794	39785963	ENSG00000131203.8	IDO1	4.33804	1.03526e-08	8.3592e-08	Up
chr8	38831683	38846181	ENSG00000169495.4	HTRA4	1.15484	6.03069e-08	4.05522e-07	Up
chr8	38854388	38962663	ENSG00000168615.7	ADAM9	1.0452	8.59943e-13	2.01408e-11	Up
chr8	40388109	40755352	ENSG00000165061.10	ZMAT4	-2.16832	8.06717e-09	6.67542e-08	Down
chr8	41502697	41508855	ENSG00000165066.11	NKX6-3	-2.18255	9.20774e-05	0.000302073	Down
chr8	41386725	41402565	ENSG00000147536.7	GINS4	1.04114	1.83154e-06	8.6829e-06	Up
chr8	42032236	42065242	ENSG00000104368.13	PLAT	1.43654	1.46169e-06	7.06503e-06	Up
chr8	42552519	42592550	ENSG00000147432.2	CHRNB3	-2.4457	1.21167e-09	1.23858e-08	Down
chr8	49623348	49647870	ENSG00000034239.6	EFCAB1	-1.18251	0.00159584	0.00399757	Down
chr8	49830249	49834299	ENSG00000019549.4	SNAI2	1.76949	9.6493e-12	1.71453e-10	Up
chr8	49966870	49988649	ENSG00000168333.9	C8orf22	2.22633	0.00633246	0.0138618	Up
chr8	48649471	48651648	ENSG00000221869.4	CEBPD	1.91179	8.60895e-12	1.56154e-10	Up
chr8	53023399	53373519	ENSG00000147488.7	ST18	-2.99027	4.29589e-18	3.6145e-16	Down
chr8	53850991	53853677	ENSG00000183729.3	NPBWR1	-3.49118	2.61787e-10	3.22404e-09	Down
chr8	54138284	54164257	ENSG00000082556.6	OPRK1	-2.40624	5.68856e-08	3.85103e-07	Down
chr8	57025501	57026541	ENSG00000172680.1	MOS	-1.70736	0.00639231	0.0139775	Down
chr8	57073463	57123883	ENSG00000181690.3	PLAG1	-1.36208	1.62329e-11	2.75711e-10	Down
chr8	57212569	57233335	ENSG00000170786.8	SDR16C5	-2.66424	1.52783e-07	9.22366e-07	Down
chr8	65492814	65496181	ENSG00000180828.1	BHLHE22	-1.49736	0.000777539	0.00208186	Down
chr8	65500320	65711318	ENSG00000172817.3	CYP7B1	-1.35744	2.72699e-09	2.53637e-08	Down
chr8	66933795	67012751	ENSG00000147570.5	DNAJC5B	1.43243	5.66415e-05	0.000193789	Up
chr8	70378859	70573150	ENSG00000137573.9	SULF1	1.60624	1.53436e-07	9.26025e-07	Up
chr8	71581600	71702606	ENSG00000221947.3	XKR9	-1.39194	1.23991e-08	9.84899e-08	Down
chr8	72932152	72987852	ENSG00000104321.6	TRPA1	-2.82658	2.89865e-10	3.50861e-09	Down
chr8	73449626	73850584	ENSG00000182674.5	KCNB2	-2.06781	2.16335e-07	1.26153e-06	Down
chr8	74206847	74237516	ENSG00000121039.5	RDH10	2.43641	1.63256e-15	7.95425e-14	Up
chr8	74903587	74941322	ENSG00000154589.2	LY96	1.44868	5.45899e-09	4.72822e-08	Up
chr8	75896750	75946793	ENSG00000121005.4	CRISPLD1	1.50587	4.6225e-11	6.84151e-10	Up
chr8	76320149	76479078	ENSG00000164749.7	HNF4G	1.39123	7.02432e-09	5.9251e-08	Up
chr8	75146935	75233563	ENSG00000104369.4	JPH1	-1.42293	2.32114e-05	8.62672e-05	Down
chr8	75512010	75735548	ENSG00000254349.1	RP11-758M4.1	-1.14223	6.41302e-07	3.36532e-06	Down
chr8	79587978	79717758	ENSG00000104432.8	IL7	1.37045	1.09443e-05	4.35446e-05	Up
chr8	80523049	80578410	ENSG00000104435.9	STMN2	-2.05826	3.91875e-08	2.7544e-07	Down
chr8	85095022	85834079	ENSG00000184672.7	RALYL	-1.60681	4.78417e-07	2.58508e-06	Down
chr8	86134675	86157946	ENSG00000258256.1	RP11-219B4.5	2.27891	1.83875e-05	6.97367e-05	Up
chr8	86285665	86361269	ENSG00000164879.6	CA3	2.9778	1.78182e-15	8.59782e-14	Up
chr8	86999552	87166457	ENSG00000147614.3	ATP6V0D2	3.23519	1.37275e-09	1.38625e-08	Up
chr8	87566205	87755903	ENSG00000170289.8	CNGB3	-3.17633	8.352e-10	8.94379e-09	Down
chr8	91803778	91971636	ENSG00000123119.7	NECAB1	-2.87871	2.42417e-19	2.54157e-17	Down
chr8	95261481	95274578	ENSG00000164949.3	GEM	1.58841	1.55211e-10	2.0272e-09	Up
chr8	95139399	95229531	ENSG00000079112.5	CDH17	1.81911	0.0059444	0.013104	Up
chr8	94870035	94938294	ENSG00000164951.11	PDP1	-1.22308	9.13478e-08	5.85731e-07	Down
chr8	95653302	95719694	ENSG00000104413.11	ESRP1	-1.96708	3.33504e-06	1.49072e-05	Down
chr8	98285717	98290176	ENSG00000180543.3	TSPYL5	-1.13939	4.47566e-05	0.000156196	Down
chr8	99076539	99105838	ENSG00000177459.6	C8orf47	-1.76003	1.05414e-08	8.49125e-08	Down
chr8	98881068	99048944	ENSG00000132561.9	MATN2	1.40927	5.41174e-10	6.10192e-09	Up
chr8	99202061	99306621	ENSG00000104361.5	NIPAL2	-1.32977	4.36779e-07	2.38519e-06	Down
chr8	99956631	99964332	ENSG00000164920.5	OSR2	1.87054	0.00142519	0.00360619	Up
chr8	99439250	99445076	ENSG00000156486.7	KCNS2	-2.8881	3.55594e-11	5.49019e-10	Down
chr8	101145588	101158028	ENSG00000156509.9	FBXO43	1.3942	2.68957e-07	1.53531e-06	Up
chr8	102698771	103137135	ENSG00000104490.13	NCALD	-1.17313	3.86627e-08	2.72134e-07	Down
chr8	104145191	104153703	ENSG00000236939.2	C8orf56	1.24875	7.1098e-10	7.75034e-09	Up
chr8	104383743	104395225	ENSG00000164932.8	CTHRC1	1.66292	1.41839e-05	5.50344e-05	Up
chr8	104512976	105268322	ENSG00000176406.16	RIMS2	-1.60315	6.97958e-06	2.90574e-05	Down
chr8	105602961	106431488	ENSG00000253350.1	RP11-127H5.1	-2.07929	2.0362e-09	1.95563e-08	Down
chr8	107771711	107782473	ENSG00000174429.3	ABRA	-3.64325	1.69671e-07	1.01332e-06	Down
chr8	107282473	107764922	ENSG00000164830.13	OXR1	-1.39846	5.45328e-14	1.84152e-12	Down
chr8	108911544	109095913	ENSG00000147655.6	RSPO2	-2.18718	6.11553e-09	5.23127e-08	Down
chr8	109619079	109799844	ENSG00000164841.4	TMEM74	-1.0732	0.000457194	0.00128423	Down
chr8	110098850	110131813	ENSG00000174417.2	TRHR	-1.40958	0.00655375	0.0142775	Down
chr8	110975874	110988076	ENSG00000164794.4	KCNV1	-2.48876	4.83014e-06	2.08591e-05	Down
chr8	119201698	119634234	ENSG00000177570.9	SAMD12	-2.1929	2.37641e-17	1.74955e-15	Down
chr8	120177273	120257913	ENSG00000147676.9	MAL2	-2.53278	4.97221e-08	3.40755e-07	Down
chr8	120569326	120685693	ENSG00000136960.8	ENPP2	-2.69552	5.34945e-22	9.56453e-20	Down
chr8	120885957	121063152	ENSG00000155792.5	DEPTOR	-1.24313	4.97815e-13	1.27152e-11	Down
chr8	121072019	121384275	ENSG00000187955.7	COL14A1	2.03264	5.16707e-11	7.54159e-10	Up
chr8	122624356	122653630	ENSG00000170961.6	HAS2	2.04367	9.01762e-09	7.36752e-08	Up
chr8	124657767	124665190	ENSG00000175946.8	KLHL38	-1.63504	1.0677e-06	5.32918e-06	Down
chr8	127564687	127570638	ENSG00000168672.3	FAM84B	1.08129	1.16388e-05	4.60062e-05	Up
chr8	128426535	128432311	ENSG00000212993.3	POU5F1B	1.1886	2.62415e-05	9.61901e-05	Up
chr8	128747680	128753674	ENSG00000136997.10	MYC	1.43636	2.69136e-07	1.53589e-06	Up
chr8	133073733	133123406	ENSG00000132297.7	HHLA1	-1.43218	0.000616345	0.00168588	Down
chr8	133133108	133493200	ENSG00000184156.11	KCNQ3	-1.64769	2.62288e-10	3.22822e-09	Down
chr8	134203282	134242587	ENSG00000104415.9	WISP1	2.35452	7.14485e-10	7.78431e-09	Up
chr8	134048973	134115298	ENSG00000155926.9	SLA	1.00948	2.85846e-05	0.000103904	Up
chr8	133697253	133772958	ENSG00000165071.10	TMEM71	1.11892	5.43529e-05	0.000186532	Up
chr8	139600478	139926249	ENSG00000169436.12	COL22A1	1.81378	4.59473e-08	3.17822e-07	Up
chr8	140613081	140715299	ENSG00000169427.2	KCNK9	-1.56544	2.28438e-05	8.49958e-05	Down
chr8	142217265	142318404	ENSG00000022567.5	SLC45A4	-1.03833	3.13823e-10	3.75855e-09	Down
chr8	142264664	142266916	ENSG00000254019.1	RP11-10J21.3	-1.08564	0.00526502	0.0117775	Down
chr8	142524738	142528837	ENSG00000226490.1	AC138647.1	-2.58472	3.59889e-07	1.99855e-06	Down
chr8	142402093	142441620	ENSG00000184489.7	PTP4A3	1.18356	1.08681e-09	1.12414e-08	Up
chr8	143866296	143868008	ENSG00000167656.4	LY6D	-3.10886	7.80437e-09	6.49283e-08	Down
chr8	143845752	143859640	ENSG00000180155.14	LYNX1	-1.65405	9.2052e-15	3.70894e-13	Down
chr8	144239331	144242128	ENSG00000176956.8	LY6H	-1.59628	4.6203e-07	2.50261e-06	Down
chr8	144295068	144299044	ENSG00000182851.2	GPIHBP1	-2.31766	9.11076e-18	7.21118e-16	Down
chr8	144635377	144645232	ENSG00000104518.6	GSDMD	1.03681	5.69321e-06	2.42206e-05	Up
chr8	144788864	144790279	ENSG00000255181.2	CCDC166	-2.22926	7.02623e-05	0.00023556	Down
chr8	144798429	144804628	ENSG00000181085.10	MAPK15	1.10702	0.0180245	0.0350802	Up
chr8	145554228	145559943	ENSG00000170616.9	SCRT1	-1.70539	5.34924e-06	2.28495e-05	Down
chr8	145691426	145699585	ENSG00000167702.7	KIFC2	-1.28168	1.51061e-11	2.58325e-10	Down
chr9	841690	969090	ENSG00000137090.7	DMRT1	1.84931	0.0134377	0.0270389	Up
chr9	3824127	4348392	ENSG00000107249.17	GLIS3	1.48373	2.91734e-10	3.52776e-09	Up
chr9	5510545	5571282	ENSG00000197646.6	PDCD1LG2	1.6975	3.25282e-09	2.96755e-08	Up
chr9	6532464	6645650	ENSG00000178445.8	GLDC	1.13253	1.13824e-08	9.11732e-08	Up
chr9	12685439	12710290	ENSG00000107165.8	TYRP1	-2.56112	8.64911e-09	7.09248e-08	Down
chr9	8314246	10612723	ENSG00000153707.11	PTPRD	-1.14508	2.56788e-10	3.17027e-09	Down
chr9	16409501	16870841	ENSG00000173068.13	BNC2	1.15234	1.74965e-05	6.66092e-05	Up
chr9	17579080	17797127	ENSG00000107295.8	SH3GL2	-1.48231	2.22627e-06	1.0387e-05	Down
chr9	18473892	18910948	ENSG00000178031.11	ADAMTSL1	1.70275	4.19752e-09	3.73911e-08	Up
chr9	19108373	19149288	ENSG00000147872.5	PLIN2	2.07514	2.09251e-13	6.01182e-12	Up
chr9	19507450	19786926	ENSG00000155886.7	SLC24A2	-2.44388	1.13283e-16	7.20153e-15	Down
chr9	21440440	21441315	ENSG00000197919.3	IFNA1	-2.3034	2.26469e-07	1.31527e-06	Down
chr9	21349834	21351377	ENSG00000120235.3	IFNA6	-3.878	3.71153e-19	3.75371e-17	Down
chr9	21367371	21368075	ENSG00000233816.2	IFNA13	-3.02454	5.18446e-17	3.53125e-15	Down
chr9	21384254	21385396	ENSG00000188379.5	IFNA2	-3.02338	1.8945e-14	7.10436e-13	Down
chr9	21480841	21482312	ENSG00000184995.6	IFNE	-1.12518	0.000312258	0.000912976	Down
chr9	22446840	22455739	ENSG00000176399.3	DMRTA1	1.14108	0.000458977	0.0012887	Up
chr9	21967751	21995300	ENSG00000147889.12	CDKN2A	1.46598	0.000609867	0.00167067	Up
chr9	22002902	22009362	ENSG00000147883.9	CDKN2B	1.49194	4.50852e-06	1.95842e-05	Up
chr9	23690102	23826335	ENSG00000107105.10	ELAVL2	-1.73341	3.79575e-07	2.0974e-06	Down
chr9	27948076	28670283	ENSG00000174482.6	LINGO2	-2.24182	8.99711e-08	5.77644e-07	Down
chr9	32783497	32787397	ENSG00000188133.5	TMEM215	-1.27473	0.0133823	0.0269495	Down
chr9	33104080	33167354	ENSG00000086062.8	B4GALT1	1.07237	1.9719e-07	1.15936e-06	Up
chr9	33524392	33573007	ENSG00000230453.5	ANKRD18B	-1.60773	0.0003266	0.000951021	Down
chr9	33750515	33799230	ENSG00000010438.12	PRSS3	-2.36072	2.18395e-14	8.00983e-13	Down
chr9	34252379	34329198	ENSG00000186638.11	KIF24	1.0005	1.0171e-07	6.43316e-07	Up
chr9	34709002	34710121	ENSG00000137077.3	CCL21	1.92863	0.0124887	0.0253508	Up
chr9	34957484	34982541	ENSG00000122733.11	KIAA1045	-2.15804	3.20766e-08	2.29754e-07	Down
chr9	35658872	35675863	ENSG00000137135.13	ARHGEF39	1.47348	1.29091e-07	7.94664e-07	Up
chr9	35673853	35681156	ENSG00000107159.8	CA9	5.85025	5.13014e-31	7.90239e-28	Up
chr9	35752987	35756610	ENSG00000215183.4	MSMP	2.44991	2.04382e-09	1.96201e-08	Up
chr9	35869375	35870461	ENSG00000168828.4	OR13J1	-1.33585	9.30197e-05	0.000304764	Down
chr9	36572859	36677678	ENSG00000165304.3	MELK	2.50428	3.13597e-09	2.87536e-08	Up
chr9	38408991	38424444	ENSG00000137142.4	IGFBPL1	1.18736	0.00114559	0.00296235	Up
chr9	37512544	37592466	ENSG00000256966.2	RP11-613M10.8	1.49542	0.000296419	0.000871884	Up
chr9	38540566	38620657	ENSG00000180071.14	ANKRD18A	-2.1161	2.31239e-10	2.89048e-09	Down
chr9	38540566	38577204	ENSG00000273170.1	ANKRD18A	-2.20977	5.9248e-09	5.08548e-08	Down
chr9	41321107	41327364	ENSG00000234214.3	SPATA31A4	-2.06242	0.000598194	0.00164274	Down
chr9	41500679	41506925	ENSG00000233788.4	SPATA31A5	-2.13716	8.9733e-05	0.000295107	Down
chr9	65503363	65509610	ENSG00000234734.5	SPATA31A7	-2.30157	5.21234e-05	0.000179589	Down
chr9	69650263	69660358	ENSG00000176134.4	AL445665.1	1.25779	0.0025725	0.00614291	Up
chr9	71320575	71624092	ENSG00000107242.13	PIP5K1B	-1.30587	1.75135e-06	8.33828e-06	Down
chr9	72042446	72287222	ENSG00000107282.5	APBA1	-1.29754	2.57451e-13	7.10118e-12	Down
chr9	74477368	74525847	ENSG00000107362.9	ABHD17B	-1.00237	1.11947e-21	1.89978e-19	Down
chr9	74729511	74872109	ENSG00000119125.12	GDA	-2.2557	9.05928e-07	4.58806e-06	Down
chr9	75766673	75785309	ENSG00000135046.9	ANXA1	2.31571	5.49862e-11	7.96166e-10	Up
chr9	77337411	77503010	ENSG00000119121.17	TRPM6	-2.26575	3.59191e-25	1.38323e-22	Down
chr9	85594500	85678092	ENSG00000165105.9	RASEF	1.28377	0.000590222	0.00162352	Up
chr9	86890372	86955672	ENSG00000197506.6	SLC28A3	1.26073	0.00622546	0.0136664	Up
chr9	88161455	88356944	ENSG00000135049.11	AGTPBP1	-1.5084	2.21843e-25	9.255e-23	Down
chr9	89559279	89562104	ENSG00000180447.5	GAS1	1.79845	2.64742e-08	1.93554e-07	Up
chr9	90340434	90346308	ENSG00000135047.10	CTSL	1.10143	4.30851e-08	2.99993e-07	Up
chr9	91605778	91611055	ENSG00000186354.6	C9orf47	1.33934	1.87186e-07	1.10703e-06	Up
chr9	91606362	91619925	ENSG00000213694.3	S1PR3	1.85601	3.05294e-11	4.80999e-10	Up
chr9	91926113	91931618	ENSG00000123975.4	CKS2	1.73067	3.03801e-11	4.79662e-10	Up
chr9	91975702	92113045	ENSG00000187764.7	SEMA4D	-1.89926	5.42485e-34	1.20703e-30	Down
chr9	93372114	93405386	ENSG00000165023.5	DIRAS2	-1.8518	8.8455e-11	1.21573e-09	Down
chr9	95176527	95186743	ENSG00000127083.7	OMD	-2.26653	8.38995e-14	2.69631e-12	Down
chr9	95218487	95244788	ENSG00000106819.7	ASPN	1.20361	8.8041e-06	3.57683e-05	Up
chr9	95256365	95298937	ENSG00000106823.8	ECM2	1.27714	1.77147e-06	8.42006e-06	Up
chr9	95947198	96082854	ENSG00000165238.12	WNK2	-1.24537	9.60709e-06	3.87086e-05	Down
chr9	97365415	97402531	ENSG00000165140.5	FBP1	1.29234	1.29996e-05	5.07935e-05	Up
chr9	98997588	99064434	ENSG00000130948.5	HSD17B3	-1.23712	2.71938e-09	2.53164e-08	Down
chr9	99148223	99180611	ENSG00000165244.6	ZNF367	1.38014	4.92781e-09	4.32235e-08	Up
chr9	100883257	100954922	ENSG00000106789.8	CORO2A	-1.05908	0.000123345	0.000393061	Down
chr9	100831557	100881494	ENSG00000106785.10	TRIM14	1.05401	2.11972e-13	6.07214e-12	Up
chr9	101705461	101833069	ENSG00000204291.6	COL15A1	1.57608	3.26632e-08	2.33377e-07	Up
chr9	103204560	103339918	ENSG00000241697.3	TMEFF1	-1.11603	7.00575e-11	9.87264e-10	Down
chr9	104122699	104145801	ENSG00000136881.7	BAAT	-1.06299	3.85819e-06	1.70064e-05	Down
chr9	104182860	104198105	ENSG00000136872.13	ALDOB	-1.56694	1.80505e-08	1.37334e-07	Down
chr9	104235453	104295819	ENSG00000165152.4	TMEM246	-1.18055	2.10778e-06	9.87099e-06	Down
chr9	104331635	104500862	ENSG00000198785.4	GRIN3A	-1.13329	0.00558499	0.0124073	Down
chr9	104353897	104357283	ENSG00000188386.5	PPP3R2	-1.50751	0.000422405	0.00119649	Down
chr9	107288534	107289490	ENSG00000148136.5	OR13C4	-1.55579	0.000731794	0.00196859	Down
chr9	107298030	107299137	ENSG00000204246.2	OR13C3	-1.72248	1.2234e-05	4.8074e-05	Down
chr9	107360650	107361788	ENSG00000255800.1	OR13C5	-1.57688	3.64787e-08	2.58396e-07	Down
chr9	107379529	107380485	ENSG00000136839.1	OR13C9	-1.41973	0.000108531	0.000350752	Down
chr9	107543283	107690518	ENSG00000165029.11	ABCA1	1.37849	2.18164e-10	2.74937e-09	Up
chr9	112137746	112260590	ENSG00000070159.9	PTPN3	-1.4943	3.58818e-05	0.000127967	Down
chr9	111892573	111929571	ENSG00000260230.2	FRRS1L	-1.37442	1.61214e-05	6.19043e-05	Down
chr9	111934255	112083244	ENSG00000095203.10	EPB41L4B	-1.32103	6.47804e-06	2.72642e-05	Down
chr9	112403068	112713755	ENSG00000243444.3	PALM2	-2.23038	7.19122e-16	3.76974e-14	Down
chr9	112542589	112934792	ENSG00000157654.13	PALM2-AKAP2	-1.61741	4.16791e-07	2.28476e-06	Down
chr9	112542769	112934792	ENSG00000241978.5	AKAP2	1.11922	1.83127e-08	1.38906e-07	Up
chr9	113127531	113342160	ENSG00000165124.13	SVEP1	-1.04363	4.45515e-06	1.93902e-05	Down
chr9	113431051	113563859	ENSG00000030304.8	MUSK	-1.58208	1.89393e-05	7.1599e-05	Down
chr9	114089763	114090800	ENSG00000171133.2	OR2K2	-1.15231	0.0014466	0.00365528	Down
chr9	113635543	113800981	ENSG00000198121.9	LPAR1	-1.84956	2.36032e-13	6.6013e-12	Down
chr9	114287439	114340124	ENSG00000173258.8	ZNF483	-1.28506	1.46089e-11	2.50681e-10	Down
chr9	115513118	115643951	ENSG00000148158.12	SNX30	-1.02707	1.39861e-26	8.00203e-24	Down
chr9	115641200	115653193	ENSG00000119457.7	SLC46A2	-1.07374	0.000262516	0.000781345	Down
chr9	115913222	115926417	ENSG00000136867.6	SLC31A2	-2.49833	4.53392e-22	8.2538e-20	Down
chr9	116848406	116861507	ENSG00000136883.8	KIF12	-2.28175	1.23293e-06	6.06171e-06	Down
chr9	117164360	117267730	ENSG00000095397.9	DFNB31	-1.10301	2.38487e-11	3.88901e-10	Down
chr9	117546915	117568406	ENSG00000181634.7	TNFSF15	1.20218	5.49589e-05	0.000188419	Up
chr9	117782806	117880536	ENSG00000041982.10	TNC	2.2275	3.3558e-11	5.21333e-10	Up
chr9	124584207	124855885	ENSG00000175764.10	TTLL11	-1.38853	2.53117e-32	5.00296e-29	Down
chr9	124964856	124991905	ENSG00000106852.11	LHX6	-2.14058	1.81912e-11	3.04582e-10	Down
chr9	125796806	125797975	ENSG00000188394.6	GPR21	-1.08126	5.73465e-11	8.25567e-10	Down
chr9	127539437	127577164	ENSG00000185585.15	OLFML2A	1.12389	1.32e-07	8.10334e-07	Up
chr9	127615755	127620160	ENSG00000136918.3	WDR38	3.21093	6.08604e-11	8.699e-10	Up
chr9	127704887	127905785	ENSG00000173611.13	SCAI	-1.00272	2.93323e-09	2.70557e-08	Down
chr9	129376722	129463311	ENSG00000136944.13	LMX1B	1.74547	0.00765103	0.0163951	Up
chr9	129849611	129885162	ENSG00000136859.5	ANGPTL2	1.16811	4.52577e-05	0.000157812	Up
chr9	129986544	130155939	ENSG00000136895.14	GARNL3	-1.19711	1.67756e-15	8.11518e-14	Down
chr9	130267618	130341268	ENSG00000136830.7	FAM129B	1.1599	4.51214e-10	5.18094e-09	Up
chr9	130374544	130457460	ENSG00000136854.13	STXBP1	-1.79536	5.6942e-14	1.91319e-12	Down
chr9	130577291	130617035	ENSG00000106991.9	ENG	1.09289	1.35484e-09	1.37023e-08	Up
chr9	130965658	131017527	ENSG00000106976.14	DNM1	-2.00899	8.57396e-13	2.01046e-11	Down
chr9	131174030	131199626	ENSG00000167123.14	CERCAM	-2.32894	1.45835e-19	1.61345e-17	Down
chr9	131395940	131419066	ENSG00000119333.7	WDR34	1.18035	1.98489e-11	3.29854e-10	Up
chr9	131769315	131790582	ENSG00000148341.13	SH3GLB2	-1.07072	1.80759e-30	2.26231e-27	Down
chr9	132427920	132484875	ENSG00000167157.9	PRRX2	1.27363	0.00750102	0.0161081	Up
chr9	133046882	133072340	ENSG00000148357.12	HMCN2	1.26752	0.000444321	0.00125247	Up
chr9	133223932	133235846	ENSG00000148357.12	HMCN2	1.26752	0.000444321	0.00125247	Up
chr9	133247681	133309510	ENSG00000148357.12	HMCN2	1.26752	0.000444321	0.00125247	Up
chr9	133274029	133282639	ENSG00000215428.2	AL354898.1	2.86392	0.00816484	0.0173697	Up
chr9	132934857	132999583	ENSG00000107130.6	NCS1	-1.74509	4.92823e-13	1.26199e-11	Down
chr9	133884469	133969860	ENSG00000050555.13	LAMC3	1.04654	2.43301e-07	1.40285e-06	Up
chr9	135285430	135448704	ENSG00000188523.4	C9orf171	2.72081	4.97727e-07	2.68002e-06	Up
chr9	136444079	136451319	ENSG00000196990.4	FAM163B	-2.02189	3.21712e-08	2.30173e-07	Down
chr9	136501482	136524466	ENSG00000123454.6	DBH	-1.77061	4.56284e-08	3.15834e-07	Down
chr9	137772654	137779924	ENSG00000160339.11	FCN2	-1.69117	0.00020907	0.000635395	Down
chr9	137801431	137809809	ENSG00000085265.6	FCN1	1.01723	0.0166099	0.0326668	Up
chr9	137533620	137736686	ENSG00000130635.11	COL5A1	2.51398	3.72386e-12	7.39784e-11	Up
chr9	137967268	138013025	ENSG00000130558.14	OLFM1	-1.5111	9.38943e-08	5.98991e-07	Down
chr9	138585253	138591374	ENSG00000165643.6	SOHLH1	-2.64689	3.56649e-07	1.98276e-06	Down
chr9	138594031	138684992	ENSG00000107147.7	KCNT1	-2.60581	4.45402e-11	6.63136e-10	Down
chr9	139632619	139637808	ENSG00000187922.9	LCN10	-1.63341	8.80059e-07	4.47062e-06	Down
chr9	139638463	139642980	ENSG00000267206.1	LCN6	-1.60617	0.000849814	0.00226116	Down
chr9	139648838	139652678	ENSG00000204001.5	LCN8	-1.43265	0.0136972	0.0275084	Down
chr9	139654086	139660707	ENSG00000177984.6	LCN15	-2.57926	1.28168e-07	7.89227e-07	Down
chr9	139738867	139741797	ENSG00000232434.1	C9orf172	-1.24162	1.8503e-13	5.36322e-12	Down
chr9	139871956	139879887	ENSG00000107317.7	PTGDS	-1.97643	8.89443e-13	2.07831e-11	Down
chr9	139876356	139880862	ENSG00000214402.6	LCNL1	-1.62524	1.38775e-08	1.08384e-07	Down
chr9	139901686	139923367	ENSG00000107331.12	ABCA2	-2.12362	2.20302e-35	6.30222e-32	Down
chr9	139921916	139931234	ENSG00000180539.4	C9orf139	-1.61469	2.40522e-16	1.41245e-14	Down
chr9	139956581	139965040	ENSG00000186193.7	SAPCD2	1.12402	7.11624e-05	0.000238299	Up
chr9	140032842	140063207	ENSG00000176884.10	GRIN1	-2.51046	1.74955e-08	1.33263e-07	Down
chr9	140086069	140098645	ENSG00000176058.7	TPRN	-1.16292	1.93205e-21	3.14547e-19	Down
chr9	140172201	140177093	ENSG00000198113.2	TOR4A	1.06579	1.83315e-07	1.08606e-06	Up
chr9	140354404	140444986	ENSG00000130653.11	PNPLA7	-1.01818	2.06969e-12	4.3581e-11	Down
chr9	140772241	141019076	ENSG00000148408.8	CACNA1B	-2.44744	1.02706e-10	1.3953e-09	Down
chr10	1228073	1779670	ENSG00000185736.11	ADARB2	-1.71892	2.22393e-08	1.65431e-07	Down
chr10	4828821	4890254	ENSG00000165568.13	AKR1E2	-1.75868	3.64065e-11	5.59938e-10	Down
chr10	5566924	5568225	ENSG00000178363.3	CALML3	-3.4549	7.01617e-06	2.91855e-05	Down
chr10	6469105	6622263	ENSG00000065675.10	PRKCQ	-1.41437	9.87324e-11	1.34224e-09	Down
chr10	8095567	8117161	ENSG00000107485.11	GATA3	2.39012	1.52511e-08	1.17962e-07	Up
chr10	12391481	12877545	ENSG00000183049.8	CAMK1D	-1.28444	1.95329e-10	2.48821e-09	Down
chr10	13203554	13253104	ENSG00000065328.12	MCM10	2.2961	3.20909e-08	2.29754e-07	Up
chr10	14560556	14816896	ENSG00000065809.9	FAM107B	-1.31438	1.76089e-13	5.14772e-12	Down
chr10	15119522	15130775	ENSG00000176244.6	ACBD7	-1.06564	0.000393286	0.00112155	Down
chr10	16555742	16564004	ENSG00000165985.8	C1QL3	-2.58014	2.03498e-07	1.19258e-06	Down
chr10	17270258	17279592	ENSG00000026025.9	VIM	2.00684	3.08125e-11	4.8446e-10	Up
chr10	18240768	18332221	ENSG00000148482.7	SLC39A12	-1.11342	0.00164954	0.00411563	Down
chr10	18429606	18830798	ENSG00000165995.14	CACNB2	-1.03585	6.97049e-06	2.90256e-05	Down
chr10	22634399	22743153	ENSG00000077327.11	SPAG6	-1.94302	2.92519e-11	4.64159e-10	Down
chr10	23216953	23326518	ENSG00000165309.9	ARMC3	1.17822	0.0112872	0.023149	Up
chr10	22823778	23003484	ENSG00000150867.9	PIP4K2A	-1.90534	2.1594e-22	4.36787e-20	Down
chr10	23481256	23483181	ENSG00000168267.5	PTF1A	-1.25717	0.00255995	0.00611364	Down
chr10	23492745	23528745	ENSG00000204566.6	C10orf115	-1.79651	0.00877506	0.0184989	Down
chr10	23556124	23633774	ENSG00000179133.7	C10orf67	-1.25406	2.54778e-05	9.37684e-05	Down
chr10	26505236	26593487	ENSG00000136750.7	GAD2	-2.14407	1.3155e-06	6.43135e-06	Down
chr10	28339922	28623415	ENSG00000150054.14	MPP7	-1.90442	5.81394e-09	4.99246e-08	Down
chr10	30722866	30750762	ENSG00000107968.5	MAP3K8	1.09699	1.242e-08	9.86166e-08	Up
chr10	32735068	32863492	ENSG00000216937.7	CCDC7	-1.08223	4.48879e-15	1.96262e-13	Down
chr10	33466420	33625190	ENSG00000099250.13	NRP1	1.51027	5.3131e-11	7.72656e-10	Up
chr10	36810649	36813162	ENSG00000229644.4	NAMPTL	1.95803	7.0208e-15	2.94124e-13	Up
chr10	35894338	35897863	ENSG00000177291.3	GJD4	-1.5212	8.88432e-05	0.00029242	Down
chr10	37414785	37673039	ENSG00000148513.13	ANKRD30A	-2.4585	9.02569e-07	4.57337e-06	Down
chr10	43867090	43871783	ENSG00000150201.10	FXYD4	-2.70838	1.75422e-09	1.72281e-08	Down
chr10	43689983	43762367	ENSG00000198915.7	RASGEF1A	-1.99072	5.49852e-10	6.18236e-09	Down
chr10	45466429	45474258	ENSG00000165507.8	C10orf10	1.11898	9.27521e-07	4.68439e-06	Up
chr10	47657581	47701443	ENSG00000198250.8	ANTXRL	-1.61062	4.61832e-05	0.000160643	Down
chr10	47746936	47763041	ENSG00000186807.9	ANXA8L2	-2.26189	7.28132e-07	3.76961e-06	Down
chr10	46549955	46641045	ENSG00000204179.6	PTPN20A	-1.73935	1.88226e-09	1.83061e-08	Down
chr10	46955444	46971400	ENSG00000204176.9	SYT15	-1.05282	1.2024e-06	5.9224e-06	Down
chr10	46994087	47005643	ENSG00000204175.4	GPRIN2	-1.1602	0.00135496	0.00344372	Down
chr10	47157983	47174093	ENSG00000150165.13	ANXA8L1	-1.41509	0.000107874	0.000348753	Down
chr10	48425815	48438976	ENSG00000107623.4	GDF10	-1.09613	0.000361114	0.00103928	Down
chr10	48736874	48827966	ENSG00000183675.10	PTPN20B	-1.87485	2.93671e-10	3.5469e-09	Down
chr10	50362773	50396630	ENSG00000204161.9	C10orf128	-1.39459	1.69603e-12	3.67169e-11	Down
chr10	50117528	50143242	ENSG00000165383.6	LRRC18	1.81157	0.00176362	0.00437464	Up
chr10	50817141	50901925	ENSG00000070748.13	CHAT	4.16538	3.69755e-09	3.3263e-08	Up
chr10	50818347	50820765	ENSG00000187714.5	SLC18A3	4.41526	8.54388e-09	7.01193e-08	Up
chr10	50942689	50970425	ENSG00000197444.5	OGDHL	-1.7089	8.4379e-09	6.93633e-08	Down
chr10	52094298	52095876	ENSG00000269165.1	AC069547.1	-1.27924	0.00947742	0.0198044	Down
chr10	52152766	52154321	ENSG00000269700.1	AC069547.2	-1.13029	0.000890522	0.00236195	Down
chr10	58116989	58121036	ENSG00000122952.12	ZWINT	1.51507	8.72414e-09	7.14815e-08	Up
chr10	62538089	62554610	ENSG00000170312.11	CDK1	2.10707	1.65546e-10	2.14984e-09	Up
chr10	61786056	62493248	ENSG00000151150.16	ANK3	-1.9067	2.87024e-13	7.8093e-12	Down
chr10	63942794	64028466	ENSG00000182010.6	RTKN2	1.00322	0.000189962	0.000581562	Up
chr10	64133951	64431771	ENSG00000138311.11	ZNF365	-1.98487	9.7064e-19	9.16843e-17	Down
chr10	67672276	69455927	ENSG00000183230.12	CTNNA3	-1.49452	6.83421e-07	3.55745e-06	Down
chr10	69990386	69991871	ENSG00000179774.7	ATOH7	-1.70061	5.37917e-09	4.66917e-08	Down
chr10	70980059	71027315	ENSG00000156510.11	HKDC1	1.0315	0.00025272	0.000754882	Up
chr10	70847862	70864567	ENSG00000122862.4	SRGN	1.37051	7.06343e-08	4.66354e-07	Up
chr10	71211229	71267425	ENSG00000099282.5	TSPAN15	-1.14097	1.32677e-10	1.76184e-09	Down
chr10	71390007	71393352	ENSG00000171224.7	C10orf35	-1.27342	4.76659e-08	3.28349e-07	Down
chr10	72007085	72043432	ENSG00000148734.7	NPFFR1	-1.82308	1.81114e-08	1.3764e-07	Down
chr10	72357104	72362531	ENSG00000180644.6	PRF1	1.88269	3.16434e-09	2.89738e-08	Up
chr10	72192071	72207707	ENSG00000156574.5	NODAL	1.5454	2.00809e-09	1.93514e-08	Up
chr10	75196186	75255782	ENSG00000107758.11	PPP3CB	-1.10766	3.23743e-10	3.86811e-09	Down
chr10	75668935	75677255	ENSG00000122861.11	PLAU	3.22268	1.8829e-17	1.41748e-15	Up
chr10	75669727	75682535	ENSG00000222047.4	C10orf55	2.45874	5.17862e-08	3.53328e-07	Up
chr10	78629359	79398353	ENSG00000156113.16	KCNMA1	-1.28918	9.04835e-09	7.37853e-08	Down
chr10	81266126	81270678	ENSG00000235705.4	AL133481.1	-2.85323	6.404e-07	3.36147e-06	Down
chr10	81315608	81320153	ENSG00000185303.11	SFTPA2	-1.7556	2.65149e-08	1.93781e-07	Down
chr10	82009466	82013395	ENSG00000204038.3	AL359195.1	-2.99085	2.11591e-07	1.23567e-06	Down
chr10	83635070	84746935	ENSG00000185737.8	NRG3	-1.13106	2.60735e-05	9.56616e-05	Down
chr10	88414314	88426605	ENSG00000122375.7	OPN4	-2.36047	1.65711e-06	7.91979e-06	Down
chr10	88428206	88495825	ENSG00000122367.15	LDB3	-3.15947	3.52142e-25	1.38267e-22	Down
chr10	88718375	88723017	ENSG00000173267.9	SNCG	-2.46014	1.45474e-14	5.57002e-13	Down
chr10	88727949	88743691	ENSG00000148671.9	ADIRF	-1.43145	3.13348e-10	3.75512e-09	Down
chr10	90581889	90611575	ENSG00000152766.5	ANKRD22	2.73209	1.02146e-12	2.35653e-11	Up
chr10	90694831	90751147	ENSG00000107796.8	ACTA2	1.16549	6.5603e-07	3.43631e-06	Up
chr10	92671853	92681033	ENSG00000148677.6	ANKRD1	2.86732	8.64445e-07	4.39576e-06	Up
chr10	94353043	94415150	ENSG00000138160.4	KIF11	1.56183	2.90247e-09	2.6809e-08	Up
chr10	93806449	94050844	ENSG00000107864.10	CPEB3	-1.57647	1.64089e-13	4.82508e-12	Down
chr10	94833232	94837647	ENSG00000095596.7	CYP26A1	-1.24326	0.000112807	0.000362826	Down
chr10	95256389	95288849	ENSG00000138180.11	CEP55	2.33292	6.81054e-08	4.51593e-07	Up
chr10	95066186	95242074	ENSG00000138119.12	MYOF	1.41968	1.43856e-09	1.44388e-08	Up
chr10	95351444	95361501	ENSG00000138207.8	RBP4	-2.66894	2.43396e-11	3.96261e-10	Down
chr10	95517566	95557916	ENSG00000108231.7	LGI1	-1.20398	0.000139712	0.000439411	Down
chr10	96162261	96295687	ENSG00000108239.8	TBC1D12	-1.07362	2.45758e-19	2.56318e-17	Down
chr10	96305547	96373662	ENSG00000119969.10	HELLS	1.23356	2.7569e-07	1.56793e-06	Up
chr10	96447911	96613017	ENSG00000165841.5	CYP2C19	-1.58247	0.00289326	0.00683305	Down
chr10	96796530	96829254	ENSG00000138115.9	CYP2C8	-1.46758	4.11021e-07	2.25808e-06	Down
chr10	96997329	97050781	ENSG00000107438.4	PDLIM1	1.54949	2.99579e-05	0.000108404	Up
chr10	98124363	98273675	ENSG00000095587.8	TLL2	-2.13633	1.73082e-18	1.58263e-16	Down
chr10	98102973	98119092	ENSG00000197430.6	OPALIN	-3.15303	4.44254e-11	6.62411e-10	Down
chr10	98353069	98480271	ENSG00000155629.10	PIK3AP1	1.06248	4.68024e-07	2.53097e-06	Up
chr10	99472930	99477907	ENSG00000155254.8	MARVELD1	1.05729	9.90557e-07	4.97889e-06	Up
chr10	99437181	99447080	ENSG00000119986.6	AVPI1	-1.18747	6.97808e-19	6.68594e-17	Down
chr10	99609996	99631337	ENSG00000155265.6	GOLGA7B	-1.10315	1.13884e-05	4.51413e-05	Down
chr10	100007447	100028007	ENSG00000138131.3	LOXL4	1.47799	1.67787e-05	6.41486e-05	Up
chr10	101088856	101154087	ENSG00000119946.9	CNNM1	-1.89554	1.89264e-08	1.43127e-07	Down
chr10	101156627	101190381	ENSG00000120053.9	GOT1	-1.68782	2.62293e-16	1.53e-14	Down
chr10	102047903	102090243	ENSG00000107593.15	PKD2L1	-2.5678	2.66517e-15	1.24116e-13	Down
chr10	102106881	102124591	ENSG00000099194.5	SCD	-1.05256	9.15166e-09	7.45271e-08	Down
chr10	102767440	102790890	ENSG00000186862.13	PDZD7	-1.77667	5.74552e-18	4.73473e-16	Down
chr10	104153867	104162281	ENSG00000077150.13	NFKB2	1.14936	3.63272e-12	7.22503e-11	Up
chr10	104162376	104181296	ENSG00000059915.12	PSD	-1.54234	3.04712e-08	2.19728e-07	Down
chr10	105036920	105050108	ENSG00000148798.5	INA	-1.38687	0.000342977	0.000992751	Down
chr10	105213144	105218645	ENSG00000185933.6	CALHM1	-2.60461	2.30209e-07	1.33466e-06	Down
chr10	105253736	105352309	ENSG00000107954.6	NEURL	-2.09522	1.98159e-10	2.52105e-09	Down
chr10	105348285	105615301	ENSG00000107957.12	SH3PXD2A	-1.43348	1.75985e-18	1.60186e-16	Down
chr10	106028631	106064703	ENSG00000065621.10	GSTO2	-1.63385	2.69367e-14	9.66681e-13	Down
chr10	114043493	114064793	ENSG00000119913.4	TECTB	1.5959	0.00711814	0.0153699	Up
chr10	115803806	115806667	ENSG00000043591.4	ADRB1	-1.09947	1.04091e-05	4.16468e-05	Down
chr10	115939029	115992063	ENSG00000095627.5	TDRD1	-1.0413	2.88548e-05	0.000104677	Down
chr10	118187379	118237469	ENSG00000203837.4	PNLIPRP3	4.75708	0.000143744	0.000451031	Up
chr10	116853124	117708503	ENSG00000107518.12	ATRNL1	-1.83101	5.86492e-12	1.11746e-10	Down
chr10	118888032	118897812	ENSG00000148704.8	VAX1	-1.26164	0.00280323	0.00664238	Down
chr10	118423207	118429775	ENSG00000165863.12	C10orf82	-2.09037	1.56319e-10	2.03928e-09	Down
chr10	118430703	118502085	ENSG00000165868.8	HSPA12A	-1.59587	9.88534e-12	1.75336e-10	Down
chr10	118643742	118886097	ENSG00000187164.13	KIAA1598	-2.07499	4.6386e-23	1.08009e-20	Down
chr10	119301955	119309056	ENSG00000170370.10	EMX2	-1.57032	1.06264e-07	6.67482e-07	Down
chr10	121485609	121588652	ENSG00000198825.7	INPP5F	-1.04797	5.84534e-07	3.095e-06	Down
chr10	123237848	123357972	ENSG00000066468.16	FGFR2	-1.60809	3.65934e-13	9.77045e-12	Down
chr10	124030821	124097677	ENSG00000138152.7	BTBD16	-2.30028	2.98257e-25	1.19452e-22	Down
chr10	124134212	124191867	ENSG00000107679.10	PLEKHA1	-1.50025	1.52143e-30	2.05807e-27	Down
chr10	124320181	124403252	ENSG00000187908.11	DMBT1	-1.9979	6.36305e-15	2.67689e-13	Down
chr10	125465723	125699783	ENSG00000121898.8	CPXM2	-1.25703	1.03579e-05	4.1475e-05	Down
chr10	125425871	125454123	ENSG00000154478.3	GPR26	-1.86262	0.00100438	0.00263153	Down
chr10	126150403	126306457	ENSG00000107902.9	LHPP	-1.52965	1.03157e-17	8.13278e-16	Down
chr10	127700950	128077024	ENSG00000148848.10	ADAM12	2.41886	2.83224e-16	1.64393e-14	Up
chr10	128113566	128359079	ENSG00000154493.13	C10orf90	-1.93836	3.56381e-21	5.36582e-19	Down
chr10	128933694	128994422	ENSG00000188916.4	FAM196A	1.33226	2.54084e-05	9.35645e-05	Up
chr10	129894923	129924649	ENSG00000148773.8	MKI67	1.85794	2.92301e-05	0.000105962	Up
chr10	133604734	133622535	ENSG00000189275.3	AL450307.1	-2.57869	2.44329e-05	9.03877e-05	Down
chr10	132890654	133109984	ENSG00000176769.9	TCERG1L	-2.53102	7.24016e-10	7.86735e-09	Down
chr10	133918175	133998313	ENSG00000188385.7	JAKMIP3	-2.18149	8.60386e-21	1.23951e-18	Down
chr10	134598297	134599556	ENSG00000148826.6	NKX6-2	-2.92156	6.64428e-16	3.5106e-14	Down
chr10	135050908	135055433	ENSG00000151650.7	VENTX	1.04715	0.00130855	0.00333721	Up
chr10	134973951	135039916	ENSG00000171798.13	KNDC1	-1.43718	5.64348e-09	4.87535e-08	Down
chr10	135075907	135090372	ENSG00000151651.11	ADAM8	1.89153	8.3065e-11	1.15272e-09	Up
chr10	135138927	135150475	ENSG00000130643.4	CALY	-2.69149	1.26015e-11	2.1943e-10	Down
chr10	135160650	135166187	ENSG00000165828.9	PRAP1	-1.64327	0.00124699	0.00319773	Down
chr10	135234170	135382916	ENSG00000203772.6	SPRN	-1.08595	0.000102748	0.000333636	Down
chr10	135367404	135382876	ENSG00000171772.11	SYCE1	-1.2408	0.0139315	0.0279425	Down
chr11	319669	327537	ENSG00000142089.11	IFITM3	1.07036	4.60723e-05	0.00016034	Up
chr11	392614	404908	ENSG00000184363.5	PKP3	-1.10561	5.09057e-05	0.000175726	Down
chr11	787104	790123	ENSG00000184524.5	CEND1	-1.21906	9.18822e-09	7.47943e-08	Down
chr11	790475	798316	ENSG00000177542.6	SLC25A22	-1.0699	4.14113e-09	3.69217e-08	Down
chr11	832843	839831	ENSG00000177697.13	CD151	1.3662	1.09529e-14	4.30909e-13	Up
chr11	1244296	1283406	ENSG00000117983.13	MUC5B	-1.12435	7.33043e-05	0.000244894	Down
chr11	1295601	1330884	ENSG00000078902.11	TOLLIP	-1.00132	5.99633e-09	5.14246e-08	Down
chr11	1411129	1483919	ENSG00000174672.11	BRSK2	-1.19953	1.74119e-08	1.32726e-07	Down
chr11	1575274	1593150	ENSG00000184545.6	DUSP8	-1.68786	1.2962e-12	2.88085e-11	Down
chr11	1605572	1606513	ENSG00000205869.2	KRTAP5-1	-1.67879	2.42625e-07	1.3999e-06	Down
chr11	1618409	1619524	ENSG00000205867.2	KRTAP5-2	-1.97883	4.78695e-10	5.47451e-09	Down
chr11	1874200	1913497	ENSG00000130592.9	LSP1	1.85269	2.10002e-09	2.00443e-08	Up
chr11	1910375	1912084	ENSG00000184682.5	C11orf89	1.69296	0.00895211	0.0188364	Up
chr11	2949503	2950685	ENSG00000181649.5	PHLDA2	1.76743	8.61729e-06	3.51377e-05	Up
chr11	2904443	2907111	ENSG00000129757.8	CDKN1C	-1.43793	2.21676e-09	2.10283e-08	Down
chr11	2909010	2924970	ENSG00000254827.1	SLC22A18AS	-1.42283	0.000116366	0.000373076	Down
chr11	4406127	4414926	ENSG00000132109.8	TRIM21	1.10603	2.13581e-11	3.52235e-10	Up
chr11	4664650	4676718	ENSG00000180785.8	OR51E1	2.49507	2.08472e-09	1.99267e-08	Up
chr11	5617339	5634188	ENSG00000121236.15	TRIM6	1.07986	6.10418e-05	0.000207411	Up
chr11	5617955	5665628	ENSG00000258588.2	TRIM6-TRIM34	1.02836	0.00202563	0.00495701	Up
chr11	6023216	6024424	ENSG00000183389.4	OR56A4	-2.21642	0.0012842	0.00327969	Down
chr11	5684425	5959849	ENSG00000132256.14	TRIM5	1.43099	8.0077e-12	1.46309e-10	Up
chr11	5862158	5863182	ENSG00000205409.3	OR52E6	-1.97788	0.0240651	0.0454412	Down
chr11	6280966	6293357	ENSG00000110148.5	CCKBR	-2.63356	4.24963e-09	3.78217e-08	Down
chr11	6416355	6440644	ENSG00000166313.14	APBB1	-1.14058	1.55068e-18	1.42442e-16	Down
chr11	6789218	6790286	ENSG00000188124.2	OR2AG2	-1.8814	5.86813e-05	0.000199982	Down
chr11	6815756	6817128	ENSG00000184933.3	OR6A2	-1.83585	2.01e-06	9.45508e-06	Down
chr11	6897856	6898850	ENSG00000170782.3	OR10A4	-2.14499	0.0179181	0.0349104	Down
chr11	6912721	6913830	ENSG00000166368.2	OR2D2	-1.96668	4.75312e-06	2.05575e-05	Down
[truncated: 1,662 more rows]

## Sheet: Table S3
Table S3. Correlation analysis between GBM normal and tumor data with SRSF9 using Spearman’s method
SRSF9	RBP	Spearman's rank correlation coefficient	pvalue
SRSF9	SRSF9	1	0
SRSF9	KDELR2	0.913739	0
SRSF9	RPN2	0.913438	0
SRSF9	DESI2	0.912919	0
SRSF9	P4HB	0.910595	0
SRSF9	PPP4C	0.908954	0
SRSF9	WEE1	0.90365	0
SRSF9	SPPL2A	0.897225	0
SRSF9	CBX3	0.89594	0
SRSF9	CDK2	0.89419	0
SRSF9	PTBP1	0.89337	0
SRSF9	NXT1	0.888257	0
SRSF9	AUP1	0.886425	0
SRSF9	DTYMK	0.884894	0
SRSF9	CKLF	0.884757	0
SRSF9	NIP7	0.883336	0
SRSF9	CMTM6	0.883281	0
SRSF9	MCM3	0.882761	0
SRSF9	EIF4A3	0.882187	0
SRSF9	TMEM194A	0.881504	0
SRSF9	GPN1	0.880793	0
SRSF9	RECQL	0.88041	0
SRSF9	SEC61A1	0.880191	0
SRSF9	CHST14	0.878906	0
SRSF9	LRRC59	0.877813	0
SRSF9	NCAPG2	0.87661	0
SRSF9	GNAI3	0.876145	0
SRSF9	ARF4	0.874368	0
SRSF9	E2F4	0.874122	0
SRSF9	H2AFY	0.872399	0
SRSF9	CMTM3	0.872126	0
SRSF9	CENPL	0.869556	0
SRSF9	RFC2	0.869064	0
SRSF9	VGLL4	0.868325	0
SRSF9	USP39	0.867697	0
SRSF9	TMEM8A	0.866685	0
SRSF9	IKBIP	0.866466	0
SRSF9	RCC1	0.865783	0
SRSF9	KARS	0.865673	0
SRSF9	GPX7	0.865646	0
SRSF9	APH1A	0.865646	0
SRSF9	PCNA	0.865537	0
SRSF9	CHEK2	0.865017	0
SRSF9	CCT6A	0.863869	0
SRSF9	PDIA6	0.86365	0
SRSF9	NUP37	0.862857	0
SRSF9	RBL1	0.86272	0
SRSF9	HM13	0.862693	0
SRSF9	PRDX4	0.862584	0
SRSF9	SPNS1	0.861572	0
SRSF9	SSR2	0.860971	0
SRSF9	RCC2	0.860506	0
SRSF9	CD276	0.860478	0
SRSF9	CNOT1	0.860287	0
SRSF9	IFT52	0.859768	0
SRSF9	KIRREL	0.859522	0
SRSF9	URB2	0.858975	0
SRSF9	PARPBP	0.858811	0
SRSF9	PPM1G	0.858346	0
SRSF9	BRCA2	0.858072	0
SRSF9	NT5DC2	0.858018	0
SRSF9	CDK4	0.857662	0
SRSF9	C11orf82	0.855967	0
SRSF9	SNRPB	0.855776	0
SRSF9	IDH1	0.85553	0
SRSF9	MAPK7	0.855202	0
SRSF9	SOAT1	0.855038	0
SRSF9	APEX2	0.85501	0
SRSF9	ZIK1	0.854956	0
SRSF9	CASP2	0.854764	0
SRSF9	ILF2	0.854381	0
SRSF9	KIF14	0.853506	0
SRSF9	DCLRE1B	0.853124	0
SRSF9	DBF4	0.853096	0
SRSF9	SLC39A7	0.853014	0
SRSF9	GMPPA	0.852796	0
SRSF9	KNTC1	0.852796	0
SRSF9	CENPO	0.852632	0
SRSF9	C7orf49	0.852413	0
SRSF9	NUP205	0.852303	0
SRSF9	NEDD4	0.852194	0
SRSF9	GABPB1	0.851757	0
SRSF9	ODC1	0.851511	0
SRSF9	METTL1	0.850526	0
SRSF9	STT3A	0.850444	0
SRSF9	HMGN4	0.850253	0
SRSF9	POFUT1	0.850171	0
SRSF9	LIMD1	0.850062	0
SRSF9	PGM2	0.849979	0
SRSF9	CKAP4	0.849952	0
SRSF9	OSTC	0.849815	0
SRSF9	BFAR	0.849487	0
SRSF9	TMEM43	0.848995	0
SRSF9	CENPA	0.848968	0
SRSF9	C7orf73	0.848476	0
SRSF9	FADD	0.848448	0
SRSF9	ASF1B	0.848394	0
SRSF9	DHX40	0.848284	0
SRSF9	ERGIC3	0.84812	0
SRSF9	KIF20A	0.847897	4.38E-22
SRSF9	HIST1H2AM	0.847191	0
SRSF9	COPZ1	0.847109	0
SRSF9	SHC1	0.846863	0
SRSF9	CENPH	0.845796	0
SRSF9	TGFB1I1	0.845468	0
SRSF9	CCT5	0.844785	0
SRSF9	SEC13	0.844648	0
SRSF9	CKS1B	0.844539	0
SRSF9	GATAD2A	0.844375	0
SRSF9	EFTUD2	0.84432	0
SRSF9	LMNB2	0.844156	0
SRSF9	FANCD2	0.843199	0
SRSF9	XRN2	0.842543	0
SRSF9	FBXO5	0.842433	0
SRSF9	PLEKHG2	0.842433	0
SRSF9	PDIA4	0.842379	0
SRSF9	BLOC1S4	0.84216	0
SRSF9	DCAF13	0.841887	0
SRSF9	GINS1	0.841887	0
SRSF9	VPS25	0.841805	0
SRSF9	SF3B3	0.841668	0
SRSF9	FBXW8	0.841558	0
SRSF9	BZW1	0.841121	0
SRSF9	GBE1	0.840875	0
SRSF9	RPIA	0.840766	0
SRSF9	SLC52A2	0.840273	0
SRSF9	CEP55	0.840269	2.32E-21
SRSF9	METTL23	0.839973	0
SRSF9	CLP1	0.839918	0
SRSF9	EIF3B	0.839508	0
SRSF9	CENPK	0.839481	0
SRSF9	GSG2	0.839234	0
SRSF9	BUB1	0.839016	0
SRSF9	AAR2	0.838797	0
SRSF9	ZC3HC1	0.838742	0
SRSF9	HAUS1	0.838551	0
SRSF9	CRY1	0.838496	0
SRSF9	IL10RB	0.838414	0
SRSF9	CDCA2	0.838113	0
SRSF9	TRIAP1	0.838004	0
SRSF9	SLC39A1	0.837676	0
SRSF9	ZNF629	0.837485	0
SRSF9	UBE2C	0.837309	4.32E-21
SRSF9	STK38	0.837211	0
SRSF9	DAP	0.836856	0
SRSF9	HNRNPH1	0.836528	0
SRSF9	BORA	0.836309	0
SRSF9	NDC80	0.83625	5.39E-21
SRSF9	HEATR2	0.8362	0
SRSF9	TIMELESS	0.836145	0
SRSF9	SYDE1	0.836118	0
SRSF9	BARD1	0.835215	0
SRSF9	CDC25A	0.835079	0
SRSF9	PHB	0.835024	0
SRSF9	SNRPA	0.834969	0
SRSF9	METTL21B	0.834942	0
SRSF9	CSNK2A2	0.834778	0
SRSF9	CDK1	0.834368	0
SRSF9	HYAL2	0.834094	0
SRSF9	MLX	0.833301	0
SRSF9	SHMT2	0.832755	0
SRSF9	E2F8	0.8327	1.11E-20
SRSF9	WDR76	0.832618	0
SRSF9	TRAF7	0.832536	0
SRSF9	NUSAP1	0.832098	0
SRSF9	SGOL1	0.831743	0
SRSF9	DLGAP5	0.83172	1.36E-20
SRSF9	OIP5	0.831606	0
SRSF9	RNASEH2A	0.831306	0
SRSF9	ERI1	0.831251	0
SRSF9	NOP2	0.83095	0
SRSF9	EMC8	0.830595	0
SRSF9	VAV2	0.83054	0
SRSF9	RNPEP	0.830212	0
SRSF9	MLEC	0.830212	0
SRSF9	TTK	0.830157	0
SRSF9	YKT6	0.829966	0
SRSF9	LMNB1	0.829911	0
SRSF9	AMMECR1L	0.829884	0
SRSF9	AURKA	0.829774	0
SRSF9	TACC3	0.829638	0
SRSF9	ATRAID	0.8292	0
SRSF9	MYBL2	0.829057	2.30E-20
SRSF9	KIF18A	0.828872	0
SRSF9	MCM2	0.828489	0
SRSF9	SMC4	0.828189	0
SRSF9	TOR3A	0.827478	0
SRSF9	RRM2	0.826896	3.52E-20
SRSF9	UNC119B	0.826767	0
SRSF9	GTSE1	0.826576	0
SRSF9	EFNB1	0.826548	0
SRSF9	RACGAP1	0.826521	0
SRSF9	TMEM115	0.826466	0
SRSF9	ARL2BP	0.825892	0
SRSF9	FAM57A	0.825783	0
SRSF9	GNB2	0.825673	0
SRSF9	WDR3	0.8254	0
SRSF9	ASPM	0.82529	0
SRSF9	DARS2	0.823951	0
SRSF9	NOP14	0.823841	0
SRSF9	SURF4	0.823595	0
SRSF9	C17orf53	0.823322	0
SRSF9	ZDHHC4	0.823213	0
SRSF9	RDH10	0.822994	0
SRSF9	CDH11	0.822611	0
SRSF9	SLC31A1	0.822474	0
SRSF9	DDX39A	0.822447	0
SRSF9	DHX9	0.822392	0
SRSF9	SEPN1	0.822174	0
SRSF9	CENPF	0.822146	0
SRSF9	CHTF8	0.82201	0
SRSF9	E2F2	0.821709	0
SRSF9	PRKD2	0.821463	0
SRSF9	FAM105B	0.821326	0
SRSF9	OS9	0.820916	0
SRSF9	FOXM1	0.820588	0
SRSF9	MELK	0.820392	1.22E-19
SRSF9	CHEK1	0.820342	0
SRSF9	COLGALT1	0.819549	0
SRSF9	CKS2	0.819522	0
SRSF9	CPSF4	0.819221	0
SRSF9	TOP2A	0.819193	0
SRSF9	KLHDC8A	0.818701	0
SRSF9	CANT1	0.818674	0
SRSF9	NEDD1	0.818647	0
SRSF9	ESPL1	0.818537	0
SRSF9	MAPKAPK2	0.818373	0
SRSF9	GLE1	0.818182	0
SRSF9	TBC1D16	0.818154	0
SRSF9	PPIB	0.817963	0
SRSF9	GNPAT	0.817717	0
SRSF9	SNRPG	0.817662	0
SRSF9	LRR1	0.817444	0
SRSF9	SSRP1	0.817408	2.11E-19
SRSF9	FKBP7	0.817334	0
SRSF9	FKBP10	0.817334	0
SRSF9	BRAT1	0.816951	0
SRSF9	GCN1L1	0.816651	0
SRSF9	CDC45	0.816648	2.43E-19
SRSF9	CCNB2	0.816541	0
SRSF9	LBR	0.816514	0
SRSF9	KIF4A	0.816487	0
SRSF9	KRTCAP2	0.816377	0
SRSF9	ZNF598	0.816268	0
SRSF9	HEATR1	0.815913	0
SRSF9	KANSL2	0.815803	0
SRSF9	CASC5	0.815748	0
SRSF9	ERGIC1	0.815721	0
SRSF9	HNRNPA2B1	0.815694	0
SRSF9	NOB1	0.815065	0
SRSF9	LRWD1	0.814764	0
SRSF9	HJURP	0.81471	0
SRSF9	DCAF15	0.814627	0
SRSF9	TARBP2	0.8146	0
SRSF9	ETV6	0.814545	0
SRSF9	HIST1H2BO	0.814491	0
SRSF9	HIST1H3D	0.814327	0
SRSF9	METTL2A	0.814217	0
SRSF9	UNG	0.814053	0
SRSF9	PRRC1	0.813889	0
SRSF9	ZDHHC7	0.813807	0
SRSF9	PBK	0.81372	4.13E-19
SRSF9	RPLP0	0.813151	0
SRSF9	LMAN2L	0.812932	0
SRSF9	STAT3	0.812932	0
SRSF9	TICRR	0.812878	0
SRSF9	GOSR2	0.812604	0
SRSF9	MPZL1	0.81203	0
SRSF9	RRP1B	0.81203	0
SRSF9	GCC1	0.811729	0
SRSF9	DSCC1	0.811729	0
SRSF9	PRKAB1	0.811729	0
SRSF9	SEC61B	0.811675	0
SRSF9	HIST1H2AG	0.811401	0
SRSF9	NCAPG	0.811374	0
SRSF9	FLAD1	0.811265	0
SRSF9	HMMR	0.811237	0
SRSF9	TMEM39A	0.811128	0
SRSF9	TUFM	0.810991	0
SRSF9	ZNF12	0.810936	0
SRSF9	FTSJ2	0.810854	0
SRSF9	LYPLA1	0.810499	0
SRSF9	DPAGT1	0.810499	0
SRSF9	HNRNPAB	0.810472	0
SRSF9	EZH2	0.810308	0
SRSF9	UBTD2	0.810198	0
SRSF9	E2F7	0.810007	0
SRSF9	RNF40	0.809979	0
SRSF9	SRRT	0.809788	0
SRSF9	ERV3-1	0.809733	0
SRSF9	XRCC2	0.80946	0
SRSF9	DTL	0.809433	0
SRSF9	KPNB1	0.809433	0
SRSF9	ERCC6L	0.809291	9.04E-19
SRSF9	AURKB	0.809291	9.04E-19
SRSF9	KIF15	0.809159	0
SRSF9	CKAP2L	0.809077	0
SRSF9	RBM15	0.809023	0
SRSF9	TBRG4	0.808448	0
SRSF9	PRKDC	0.808202	0
SRSF9	TRIM28	0.808148	0
SRSF9	HDGF	0.80782	0
SRSF9	HNRNPF	0.807765	0
SRSF9	RPS2	0.807738	0
SRSF9	FNDC3B	0.807464	0
SRSF9	SLC35F6	0.807355	0
SRSF9	PRPF4	0.8073	0
SRSF9	APRT	0.807054	0
SRSF9	FANCI	0.807027	0
SRSF9	STK17A	0.806945	0
SRSF9	POLD1	0.806699	0
SRSF9	ORC1	0.806562	0
SRSF9	FAM111B	0.806535	1.46E-18
SRSF9	TPX2	0.806507	0
SRSF9	GNL3L	0.806507	0
SRSF9	MLF1IP	0.806124	0
SRSF9	CLPTM1L	0.805906	0
SRSF9	NOL11	0.805878	0
SRSF9	NUP107	0.805742	0
SRSF9	SRSF1	0.805742	0
SRSF9	HIST1H2AB	0.805386	0
SRSF9	NME1-NME2	0.805113	0
SRSF9	JAGN1	0.804812	0
SRSF9	CYP27B1	0.804648	0
SRSF9	RFC4	0.804539	0
SRSF9	KCTD5	0.804511	0
SRSF9	BUD31	0.80432	0
SRSF9	ESCO2	0.80432	0
SRSF9	PALB2	0.80432	0
SRSF9	C2orf44	0.804293	0
SRSF9	NRBP1	0.803527	0
SRSF9	PLAGL2	0.803472	0
SRSF9	AHCY	0.803336	0
SRSF9	COG4	0.803281	0
SRSF9	DCAF12	0.802925	0
SRSF9	MIOS	0.802898	0
SRSF9	ACTL6A	0.802843	0
SRSF9	CD151	0.802843	0
SRSF9	GALNT1	0.802679	0
SRSF9	HIST1H3B	0.80257	0
SRSF9	CLN3	0.802515	0
SRSF9	TROAP	0.802507	2.89E-18
SRSF9	PLK1	0.802351	0
SRSF9	CCT2	0.802242	0
SRSF9	UGDH	0.802187	0
SRSF9	ARFGAP3	0.802187	0
SRSF9	TRIP13	0.802051	0
SRSF9	OXSR1	0.801969	0
SRSF9	ORAI1	0.801668	0
SRSF9	MSI1	0.801586	0
SRSF9	SKA1	0.801531	0
SRSF9	FAM64A	0.801476	0
SRSF9	CALR	0.801394	0
SRSF9	KIF2C	0.801285	0
SRSF9	KIF11	0.801121	0
SRSF9	MMP2	0.800875	0
SRSF9	ZNF200	0.800738	0
SRSF9	LIF	0.800705	3.91E-18
SRSF9	POP5	0.800547	0
SRSF9	HSD17B10	0.800465	0
SRSF9	AKAP13	0.800437	0
SRSF9	C8orf58	0.800383	0
SRSF9	PIGW	0.800383	0
SRSF9	C19orf48	0.800246	0
SRSF9	BMP1	0.800191	0
SRSF9	PMM2	0.800137	0
SRSF9	PTCD1	0.800109	0
SRSF9	MKI67IP	0.800027	0
SRSF9	BCL7C	0.8	0

## Sheet: Table S4
Table S4. Genes involved in cell cycle regulation
Description	setSize	genes
REACTOME_CELL_CYCLE	73	WEE1/CDK2/MCM3/NCAPG2/E2F4/CENPL/RFC2/RCC1/PCNA/CHEK2/NUP37/RBL1/RCC2/BRCA2/CDK4/DBF4/KNTC1/CENPO/NUP205/CENPA/KIF20A/CENPH/SEC13/CKS1B/FBXO5/GINS1/CENPK/BUB1/HAUS1/UBE2C/BORA/NDC80/BARD1/CDC25A/CSNK2A2/CDK1/OIP5/LMNB1/AURKA/MYBL2/KIF18A/MCM2/SMC4/RRM2/GTSE1/CENPF/CHTF8/E2F2/FOXM1/CHEK1/TOP2A/NEDD1/ESPL1/CDC45/CCNB2/LBR

## Sheet: Table S5
Table S5. Genes interacting with SRSF9 identified through CLIP-seq analysis on StarBase
RBP	geneID	geneName	geneType	clusterNum	clipExpNum	clipIDnum	HepG2	K562	pancancerNum
SRSF9	ENSG00000267059	AC005943.1	protein_coding	17	3	18	-1.412	7.357	19
SRSF9	ENSG00000272196	HIST2H2AA4	protein_coding	1	1	1	1.475	2.487	9
SRSF9	ENSG00000171222	SCAND1	protein_coding	4	3	5	-0.757	2.133	17
SRSF9	ENSG00000270316	BORCS7-ASMT	protein_coding	5	3	7	-5.33	1.907	4
SRSF9	ENSG00000130589	HELZ2	protein_coding	22	2	27	0.391	1.69	21
SRSF9	ENSG00000257524	AL157935.2	protein_coding	10	2	10	1.291	1.657	15
SRSF9	ENSG00000162576	MXRA8	protein_coding	8	2	10	-1.28	1.654	16
SRSF9	ENSG00000152082	MZT2B	protein_coding	3	2	4	-0.933	1.628	18
SRSF9	ENSG00000258674	AC011448.1	protein_coding	13	2	19	1.91	1.583	13
SRSF9	ENSG00000240972	MIF	protein_coding	6	3	10	-1.201	1.563	20
SRSF9	ENSG00000213213	CCDC183	protein_coding	6	2	8	-0.569	1.533	14
SRSF9	ENSG00000140961	OSGIN1	protein_coding	5	2	6	1.256	1.521	15
SRSF9	ENSG00000203896	LIME1	protein_coding	3	2	5	-1.725	1.507	15
SRSF9	ENSG00000108679	LGALS3BP	protein_coding	13	2	17	0.159	1.499	10
SRSF9	ENSG00000130702	LAMA5	protein_coding	66	3	96	0.469	1.469	17
SRSF9	ENSG00000160360	GPSM1	protein_coding	1	1	1	2.018	1.442	12
SRSF9	ENSG00000128165	ADM2	protein_coding	4	2	4	0.799	1.442	11
SRSF9	ENSG00000187796	CARD9	protein_coding	20	2	22	1.327	1.437	16
SRSF9	ENSG00000167513	CDT1	protein_coding	5	2	6	-1.586	1.42	25
SRSF9	ENSG00000100258	LMF2	protein_coding	11	2	13	-0.299	1.406	15
SRSF9	ENSG00000123989	CHPF	protein_coding	15	3	20	-0.168	1.404	16
SRSF9	ENSG00000070423	RNF126	protein_coding	2	1	2	-0.673	1.404	18
SRSF9	ENSG00000007516	BAIAP3	protein_coding	4	2	4	1.991	1.4	11
SRSF9	ENSG00000184897	H1FX	protein_coding	5	3	8	-0.772	1.399	23
SRSF9	ENSG00000225663	MCRIP1	protein_coding	7	2	7	-0.916	1.399	17
SRSF9	ENSG00000175221	MED16	protein_coding	8	2	13	-0.762	1.39	19
SRSF9	ENSG00000173272	MZT2A	protein_coding	8	2	8	-0.684	1.387	17
SRSF9	ENSG00000171223	JUNB	protein_coding	6	3	6	1.562	1.372	13
SRSF9	ENSG00000105701	FKBP8	protein_coding	11	3	14	-0.321	1.352	21
SRSF9	ENSG00000099864	PALM	protein_coding	5	2	5	-0.895	1.35	14
SRSF9	ENSG00000007541	PIGQ	protein_coding	12	2	15	-1.153	1.346	16
SRSF9	ENSG00000197530	MIB2	protein_coding	31	2	39	-0.571	1.336	13
SRSF9	ENSG00000108479	GALK1	protein_coding	5	2	5	-1.452	1.328	17
SRSF9	ENSG00000142949	PTPRF	protein_coding	10	3	13	-0.162	1.324	24
SRSF9	ENSG00000071655	MBD3	protein_coding	12	2	13	-0.838	1.321	18
SRSF9	ENSG00000099795	NDUFB7	protein_coding	2	1	2	-0.951	1.313	18
SRSF9	ENSG00000099904	ZDHHC8	protein_coding	9	2	12	-0.548	1.312	14
SRSF9	ENSG00000051523	CYBA	protein_coding	12	3	15	-0.249	1.308	21
SRSF9	ENSG00000181029	TRAPPC5	protein_coding	3	2	3	-1.641	1.308	12
SRSF9	ENSG00000140691	ARMC5	protein_coding	17	2	21	-0.793	1.307	16
SRSF9	ENSG00000009950	MLXIPL	protein_coding	16	2	24	-1.154	1.298	13
SRSF9	ENSG00000162066	AMDHD2	protein_coding	14	2	18	-0.552	1.288	18
SRSF9	ENSG00000065054	SLC9A3R2	protein_coding	8	2	8	-0.731	1.275	17
SRSF9	ENSG00000095906	NUBP2	protein_coding	11	2	12	-0.789	1.273	19
SRSF9	ENSG00000178209	PLEC	protein_coding	42	3	48	0.987	1.259	17
SRSF9	ENSG00000160957	RECQL4	protein_coding	15	3	18	-0.725	1.259	17
SRSF9	ENSG00000050820	BCAR1	protein_coding	6	2	8	0.384	1.247	17
SRSF9	ENSG00000159069	FBXW5	protein_coding	12	2	14	-0.679	1.246	19
SRSF9	ENSG00000149541	B3GAT3	protein_coding	9	3	11	0.753	1.243	17
SRSF9	ENSG00000179304	FAM156B	protein_coding	2	2	4	0.586	1.234	5
SRSF9	ENSG00000072310	SREBF1	protein_coding	15	3	19	0.524	1.228	20
SRSF9	ENSG00000110025	SNX15	protein_coding	4	3	4	-0.95	1.218	15
SRSF9	ENSG00000122971	ACADS	protein_coding	6	2	8	-0.821	1.208	16
SRSF9	ENSG00000124006	OBSL1	protein_coding	20	2	30	-0.561	1.205	15
SRSF9	ENSG00000105376	ICAM5	protein_coding	4	2	4	-1.791	1.201	16
SRSF9	ENSG00000099624	ATP5F1D	protein_coding	10	2	13	-0.672	1.197	25
SRSF9	ENSG00000159753	CARMIL2	protein_coding	4	1	4	1.218	1.185	6
SRSF9	ENSG00000160972	PPP1R16A	protein_coding	20	2	22	-0.557	1.179	13
SRSF9	ENSG00000110628	SLC22A18	protein_coding	10	2	12	1.473	1.177	17
SRSF9	ENSG00000004777	ARHGAP33	protein_coding	3	2	4	-0.841	1.177	10
SRSF9	ENSG00000105327	BBC3	protein_coding	5	2	5	1.002	1.164	14
SRSF9	ENSG00000167685	ZNF444	protein_coding	14	2	18	0.461	1.164	9
SRSF9	ENSG00000062822	POLD1	protein_coding	15	2	16	-1.362	1.163	28
SRSF9	ENSG00000106211	HSPB1	protein_coding	2	1	2	0.347	1.161	20
SRSF9	ENSG00000161618	ALDH16A1	protein_coding	13	2	16	-1.237	1.146	18
SRSF9	ENSG00000168477	TNXB	protein_coding	1	1	1	2.845	1.135	14
SRSF9	ENSG00000105325	FZR1	protein_coding	8	2	9	0.218	1.132	23
SRSF9	ENSG00000183751	TBL3	protein_coding	15	2	17	-0.642	1.125	20
SRSF9	ENSG00000133243	BTBD2	protein_coding	8	2	8	-1.203	1.125	23
SRSF9	ENSG00000140564	FURIN	protein_coding	8	2	9	0.34	1.124	21
SRSF9	ENSG00000131584	ACAP3	protein_coding	35	2	46	-0.64	1.116	13
SRSF9	ENSG00000090013	BLVRB	protein_coding	1	1	1	-0.833	1.111	14
SRSF9	ENSG00000179085	DPM3	protein_coding	2	2	3	-1.195	1.106	19
SRSF9	ENSG00000169750	RAC3	protein_coding	4	2	6	0.617	1.1	18
SRSF9	ENSG00000079432	CIC	protein_coding	15	2	17	0.425	1.1	22
SRSF9	ENSG00000128311	TST	protein_coding	3	2	4	-0.673	1.097	13
SRSF9	ENSG00000118046	STK11	protein_coding	11	2	16	-0.708	1.09	17
SRSF9	ENSG00000099800	TIMM13	protein_coding	10	3	12	-0.779	1.086	16
SRSF9	ENSG00000233927	RPS28	protein_coding	7	2	10	-1.393	1.085	17
SRSF9	ENSG00000140983	RHOT2	protein_coding	19	3	28	-0.265	1.083	16
SRSF9	ENSG00000126461	SCAF1	protein_coding	8	2	9	-0.839	1.081	21
SRSF9	ENSG00000073169	SELENOO	protein_coding	2	2	3	-0.991	1.08	18
SRSF9	ENSG00000167962	ZNF598	protein_coding	11	2	11	0.772	1.079	28
SRSF9	ENSG00000125520	SLC2A4RG	protein_coding	8	2	11	-0.551	1.076	14
SRSF9	ENSG00000196517	SLC6A9	protein_coding	1	1	1	-0.732	1.069	11
SRSF9	ENSG00000197858	GPAA1	protein_coding	8	2	10	-1.205	1.068	23
SRSF9	ENSG00000261150	EPPK1	protein_coding	7	2	9	0.918	1.064	13
SRSF9	ENSG00000185101	ANO9	protein_coding	19	2	27	0.518	1.05	12
SRSF9	ENSG00000093010	COMT	protein_coding	15	3	17	-0.499	1.047	18
SRSF9	ENSG00000106333	PCOLCE	protein_coding	6	3	6	-0.918	1.045	14
SRSF9	ENSG00000123933	MXD4	protein_coding	13	3	16	-0.444	1.042	15
SRSF9	ENSG00000160867	FGFR4	protein_coding	18	2	26	-0.472	1.036	17
SRSF9	ENSG00000164867	NOS3	protein_coding	6	1	6	2.571	1.035	11
SRSF9	ENSG00000185269	NOTUM	protein_coding	14	2	20	0.614	1.034	10
SRSF9	ENSG00000166825	ANPEP	protein_coding	7	2	9	-1.559	1.034	16
SRSF9	ENSG00000125912	NCLN	protein_coding	6	3	7	-0.572	1.032	22
SRSF9	ENSG00000122490	PQLC1	protein_coding	7	2	8	-1.027	1.032	19
SRSF9	ENSG00000132510	KDM6B	protein_coding	17	2	21	0.601	1.013	14
SRSF9	ENSG00000099817	POLR2E	protein_coding	11	3	13	-0.206	1.011	23
SRSF9	ENSG00000182095	TNRC18	protein_coding	25	3	26	0.232	1.008	22
SRSF9	ENSG00000111678	C12orf57	protein_coding	4	3	4	-0.762	1.008	14
SRSF9	ENSG00000130005	GAMT	protein_coding	4	2	5	-1.585	0.998	19
SRSF9	ENSG00000142409	ZNF787	protein_coding	4	2	4	-0.755	0.993	15
SRSF9	ENSG00000167702	KIFC2	protein_coding	17	2	25	0.902	0.992	20
SRSF9	ENSG00000126464	PRR12	protein_coding	16	2	20	-0.671	0.986	25
SRSF9	ENSG00000197114	ZGPAT	protein_coding	16	2	21	-0.553	0.985	23
SRSF9	ENSG00000167965	MLST8	protein_coding	8	2	9	-0.714	0.983	21
SRSF9	ENSG00000180902	D2HGDH	protein_coding	13	3	15	-0.369	0.98	13
SRSF9	ENSG00000130203	APOE	protein_coding	9	2	15	0.316	0.979	14
SRSF9	ENSG00000115255	REEP6	protein_coding	3	2	4	-1.778	0.973	17
SRSF9	ENSG00000054148	PHPT1	protein_coding	8	3	11	-0.324	0.972	17
SRSF9	ENSG00000141577	CEP131	protein_coding	5	2	5	-0.689	0.972	20
SRSF9	ENSG00000184990	SIVA1	protein_coding	9	3	12	-0.73	0.972	18
SRSF9	ENSG00000186174	BCL9L	protein_coding	24	2	26	0.595	0.97	23
SRSF9	ENSG00000100889	PCK2	protein_coding	18	2	23	-0.262	0.97	19
SRSF9	ENSG00000203812	HIST2H2AA3	protein_coding	1	1	1	1.39	0.969	4
SRSF9	ENSG00000149823	VPS51	protein_coding	16	3	19	-1.164	0.969	24
SRSF9	ENSG00000171159	C9orf16	protein_coding	1	1	1	-0.555	0.966	21
SRSF9	ENSG00000128185	DGCR6L	protein_coding	2	1	2	-0.987	0.96	17
SRSF9	ENSG00000141522	ARHGDIA	protein_coding	10	3	15	0.348	0.948	23
SRSF9	ENSG00000075618	FSCN1	protein_coding	3	2	3	0.71	0.946	18
SRSF9	ENSG00000110492	MDK	protein_coding	6	2	8	0.342	0.943	20
SRSF9	ENSG00000110046	ATG2A	protein_coding	18	3	23	0.675	0.942	20
SRSF9	ENSG00000164880	INTS1	protein_coding	25	2	28	-0.51	0.942	21
SRSF9	ENSG00000173801	JUP	protein_coding	5	2	5	-1.099	0.942	16
SRSF9	ENSG00000149809	TM7SF2	protein_coding	8	2	9	-1.442	0.933	14
SRSF9	ENSG00000167657	DAPK3	protein_coding	8	3	9	0.465	0.924	20
SRSF9	ENSG00000180596	HIST1H2BC	protein_coding	4	3	6	2.717	0.921	14
SRSF9	ENSG00000182272	B4GALNT4	protein_coding	11	3	16	0.407	0.919	20
SRSF9	ENSG00000104835	SARS2	protein_coding	2	2	2	-0.59	0.919	21
SRSF9	ENSG00000142798	HSPG2	protein_coding	31	3	36	0.329	0.916	22
SRSF9	ENSG00000071564	TCF3	protein_coding	9	3	9	-0.386	0.913	29
SRSF9	ENSG00000103363	ELOB	protein_coding	3	3	4	-0.47	0.913	21
SRSF9	ENSG00000105559	PLEKHA4	protein_coding	8	2	8	0.991	0.912	10
SRSF9	ENSG00000167747	C19orf48	protein_coding	3	3	5	-1.032	0.911	22
SRSF9	ENSG00000015532	XYLT2	protein_coding	8	2	8	-0.556	0.91	22
SRSF9	ENSG00000141959	PFKL	protein_coding	20	2	25	-1.227	0.91	21
SRSF9	ENSG00000164896	FASTK	protein_coding	12	2	20	-0.469	0.909	21
SRSF9	ENSG00000125995	ROMO1	protein_coding	2	2	4	-0.538	0.901	17
SRSF9	ENSG00000113758	DBN1	protein_coding	13	3	14	1.236	0.899	21
SRSF9	ENSG00000100092	SH3BP1	protein_coding	5	2	5	0.279	0.898	22
SRSF9	ENSG00000100359	SGSM3	protein_coding	13	2	14	-0.599	0.896	13
SRSF9	ENSG00000161714	PLCD3	protein_coding	7	3	10	1.3	0.891	15
SRSF9	ENSG00000100031	GGT1	protein_coding	8	2	13	-0.217	0.89	10
SRSF9	ENSG00000167508	MVD	protein_coding	12	2	16	-0.971	0.89	13
SRSF9	ENSG00000169733	RFNG	protein_coding	15	2	21	-1.027	0.89	18
SRSF9	ENSG00000130669	PAK4	protein_coding	4	2	4	-1.027	0.889	28
SRSF9	ENSG00000188229	TUBB4B	protein_coding	8	3	13	-0.499	0.887	19
SRSF9	ENSG00000063241	ISOC2	protein_coding	7	2	10	-1.533	0.885	14
SRSF9	ENSG00000099999	RNF215	protein_coding	2	2	3	0.542	0.884	16
SRSF9	ENSG00000126254	RBM42	protein_coding	7	3	7	-0.395	0.876	22
SRSF9	ENSG00000064545	TMEM161A	protein_coding	8	2	10	-0.742	0.875	25
SRSF9	ENSG00000159840	ZYX	protein_coding	7	3	8	0.289	0.874	19
SRSF9	ENSG00000105429	MEGF8	protein_coding	36	2	37	-0.197	0.874	14
SRSF9	ENSG00000105245	NUMBL	protein_coding	5	2	6	2.029	0.873	12
SRSF9	ENSG00000105669	COPE	protein_coding	9	3	12	-0.61	0.873	19
SRSF9	ENSG00000040487	PQLC2	protein_coding	4	2	5	0.947	0.871	16
SRSF9	ENSG00000070413	DGCR2	protein_coding	3	2	3	-0.243	0.871	19
SRSF9	ENSG00000113916	BCL6	protein_coding	20	2	24	0.694	0.87	15
SRSF9	ENSG00000133265	HSPBP1	protein_coding	3	2	4	-0.551	0.87	18
SRSF9	ENSG00000172354	GNB2	protein_coding	7	2	8	-0.316	0.864	22
SRSF9	ENSG00000183963	SMTN	protein_coding	13	2	17	1.424	0.858	19
SRSF9	ENSG00000110717	NDUFS8	protein_coding	12	2	13	-0.509	0.857	19
SRSF9	ENSG00000187867	PALM3	protein_coding	1	1	1	-1.366	0.856	13
SRSF9	ENSG00000151006	PRSS53	protein_coding	16	2	19	1.185	0.855	13
SRSF9	ENSG00000008382	MPND	protein_coding	3	2	4	-1.018	0.855	17
SRSF9	ENSG00000101216	GMEB2	protein_coding	7	2	7	0.263	0.854	20
SRSF9	ENSG00000198931	APRT	protein_coding	6	2	7	-0.521	0.854	14
SRSF9	ENSG00000169727	GPS1	protein_coding	14	3	20	-0.583	0.854	23
SRSF9	ENSG00000105726	ATP13A1	protein_coding	32	2	40	0.402	0.853	17
SRSF9	ENSG00000143627	PKLR	protein_coding	6	3	7	-2.075	0.853	6
SRSF9	ENSG00000174886	NDUFA11	protein_coding	14	2	18	-0.67	0.847	24
SRSF9	ENSG00000168061	SAC3D1	protein_coding	2	2	2	-0.787	0.847	17
SRSF9	ENSG00000105656	ELL	protein_coding	2	2	3	0.257	0.845	20
SRSF9	ENSG00000140044	JDP2	protein_coding	9	3	9	0.995	0.844	20
SRSF9	ENSG00000196924	FLNA	protein_coding	47	3	58	1.122	0.841	17
SRSF9	ENSG00000132386	SERPINF1	protein_coding	10	2	14	-0.367	0.841	12
SRSF9	ENSG00000141985	SH3GL1	protein_coding	2	1	2	-0.821	0.841	17
SRSF9	ENSG00000176101	SSNA1	protein_coding	1	1	1	-0.91	0.841	17
SRSF9	ENSG00000130193	THEM6	protein_coding	6	2	7	-1.45	0.841	20
SRSF9	ENSG00000132361	CLUH	protein_coding	22	3	26	-0.264	0.84	20
SRSF9	ENSG00000185236	RAB11B	protein_coding	4	2	5	-0.681	0.837	18
SRSF9	ENSG00000160796	NBEAL2	protein_coding	29	2	37	0.741	0.836	12
SRSF9	ENSG00000188486	H2AFX	protein_coding	7	2	7	-1.402	0.835	23
SRSF9	ENSG00000176170	SPHK1	protein_coding	15	3	21	0.77	0.833	15
SRSF9	ENSG00000101220	C20orf27	protein_coding	4	2	6	-1.105	0.83	19
SRSF9	ENSG00000167900	TK1	protein_coding	6	2	6	-0.936	0.828	22
SRSF9	ENSG00000181035	SLC25A42	protein_coding	7	2	9	-0.677	0.827	18
SRSF9	ENSG00000269335	IKBKG	protein_coding	20	2	27	0.498	0.826	29
SRSF9	ENSG00000112655	PTK7	protein_coding	21	2	24	-0.543	0.826	17
SRSF9	ENSG00000142327	RNPEPL1	protein_coding	14	2	15	-0.708	0.825	18
SRSF9	ENSG00000100243	CYB5R3	protein_coding	8	3	11	-0.465	0.822	20
SRSF9	ENSG00000158555	GDPD5	protein_coding	12	2	15	-0.834	0.822	12
SRSF9	ENSG00000139718	SETD1B	protein_coding	19	3	21	0.412	0.815	29
SRSF9	ENSG00000130827	PLXNA3	protein_coding	23	2	26	1.412	0.814	12
SRSF9	ENSG00000086504	MRPL28	protein_coding	5	2	8	-0.459	0.814	17
SRSF9	ENSG00000168476	REEP4	protein_coding	6	2	7	-1.063	0.812	19
SRSF9	ENSG00000105364	MRPL4	protein_coding	10	3	11	-0.72	0.811	26
SRSF9	ENSG00000058453	CROCC	protein_coding	6	2	6	0.853	0.81	13
SRSF9	ENSG00000159792	PSKH1	protein_coding	2	2	2	-0.93	0.81	21
SRSF9	ENSG00000007080	CCDC124	protein_coding	5	3	5	-0.904	0.805	21
SRSF9	ENSG00000141258	SGSM2	protein_coding	29	2	40	0.721	0.8	14
SRSF9	ENSG00000106327	TFR2	protein_coding	12	2	13	-1.513	0.799	15
SRSF9	ENSG00000105329	TGFB1	protein_coding	6	3	7	1.757	0.798	17
SRSF9	ENSG00000090975	PITPNM2	protein_coding	4	3	4	0.56	0.794	16
SRSF9	ENSG00000204569	PPP1R10	protein_coding	23	3	30	0.648	0.793	15
SRSF9	ENSG00000064490	RFXANK	protein_coding	6	2	8	-0.783	0.793	17
SRSF9	ENSG00000099899	TRMT2A	protein_coding	9	2	15	-0.877	0.793	15
SRSF9	ENSG00000011009	LYPLA2	protein_coding	4	2	5	-0.707	0.791	20
SRSF9	ENSG00000173599	PC	protein_coding	3	1	3	-0.32	0.789	18
SRSF9	ENSG00000130255	RPL36	protein_coding	9	3	15	-0.38	0.787	19
SRSF9	ENSG00000101210	EEF1A2	protein_coding	2	1	2	2.772	0.785	12
SRSF9	ENSG00000123064	DDX54	protein_coding	15	3	15	-0.649	0.785	31
SRSF9	ENSG00000175592	FOSL1	protein_coding	3	2	3	2.541	0.784	12
SRSF9	ENSG00000126934	MAP2K2	protein_coding	7	2	10	-0.385	0.784	22
SRSF9	ENSG00000127445	PIN1	protein_coding	7	2	7	-0.731	0.783	22
SRSF9	ENSG00000174915	PTDSS2	protein_coding	6	2	7	-0.809	0.783	18
SRSF9	ENSG00000141564	RPTOR	protein_coding	2	1	2	0.228	0.782	24
SRSF9	ENSG00000175756	AURKAIP1	protein_coding	6	3	9	-0.724	0.782	18
SRSF9	ENSG00000188807	TMEM201	protein_coding	9	2	9	-0.487	0.78	25
SRSF9	ENSG00000188986	NELFB	protein_coding	6	3	7	-0.661	0.776	23
SRSF9	ENSG00000103148	NPRL3	protein_coding	6	3	6	-0.678	0.773	22
SRSF9	ENSG00000064961	HMG20B	protein_coding	17	3	21	-0.784	0.773	19
SRSF9	ENSG00000130429	ARPC1B	protein_coding	9	3	11	0.282	0.77	20
SRSF9	ENSG00000142102	PGGHG	protein_coding	27	2	34	0.997	0.768	9
SRSF9	ENSG00000167645	YIF1B	protein_coding	8	3	9	-0.914	0.767	19
SRSF9	ENSG00000196923	PDLIM7	protein_coding	13	3	15	1.018	0.765	15
SRSF9	ENSG00000166987	MBD6	protein_coding	18	3	25	0.438	0.762	26
SRSF9	ENSG00000132017	DCAF15	protein_coding	5	2	7	-0.615	0.762	22
SRSF9	ENSG00000112667	DNPH1	protein_coding	3	2	4	-1.762	0.762	15
SRSF9	ENSG00000088256	GNA11	protein_coding	2	1	2	-0.58	0.759	20
SRSF9	ENSG00000144579	CTDSP1	protein_coding	16	3	21	-0.652	0.759	11
SRSF9	ENSG00000186193	SAPCD2	protein_coding	12	2	15	-0.838	0.758	24
SRSF9	ENSG00000105063	PPP6R1	protein_coding	16	2	18	-0.346	0.757	26
SRSF9	ENSG00000167969	ECI1	protein_coding	7	2	8	-0.949	0.756	18
SRSF9	ENSG00000166166	TRMT61A	protein_coding	5	2	5	-0.565	0.755	18
SRSF9	ENSG00000173638	SLC19A1	protein_coding	18	2	19	-0.757	0.755	23
SRSF9	ENSG00000063854	HAGH	protein_coding	9	2	10	-1.215	0.754	17
SRSF9	ENSG00000159423	ALDH4A1	protein_coding	5	2	6	-0.467	0.753	17
SRSF9	ENSG00000213398	LCAT	protein_coding	8	2	13	-1.31	0.751	16
SRSF9	ENSG00000103653	CSK	protein_coding	7	2	9	-0.228	0.75	22
SRSF9	ENSG00000013306	SLC25A39	protein_coding	11	3	17	-0.516	0.748	23
SRSF9	ENSG00000179832	MROH1	protein_coding	19	2	23	0.751	0.746	17
SRSF9	ENSG00000196411	EPHB4	protein_coding	26	3	33	-0.512	0.745	23
SRSF9	ENSG00000100345	MYH9	protein_coding	31	3	36	0.75	0.744	19
SRSF9	ENSG00000138834	MAPK8IP3	protein_coding	21	2	25	0.461	0.744	15
SRSF9	ENSG00000068078	FGFR3	protein_coding	16	2	24	-0.624	0.743	11
SRSF9	ENSG00000105373	NOP53	protein_coding	17	3	20	-0.89	0.743	17
SRSF9	ENSG00000167671	UBXN6	protein_coding	8	3	9	-0.917	0.741	23
SRSF9	ENSG00000165175	MID1IP1	protein_coding	4	2	5	-0.264	0.739	25
SRSF9	ENSG00000101439	CST3	protein_coding	7	2	11	-0.714	0.738	23
SRSF9	ENSG00000161011	SQSTM1	protein_coding	20	2	31	2.44	0.737	19
SRSF9	ENSG00000177732	SOX12	protein_coding	14	2	18	-0.385	0.737	21
SRSF9	ENSG00000104886	PLEKHJ1	protein_coding	10	2	12	-0.607	0.737	20
SRSF9	ENSG00000103126	AXIN1	protein_coding	10	2	13	-0.658	0.736	22
SRSF9	ENSG00000090924	PLEKHG2	protein_coding	14	2	17	1.007	0.735	14
SRSF9	ENSG00000197355	UAP1L1	protein_coding	10	2	11	0.788	0.735	11
SRSF9	ENSG00000131899	LLGL1	protein_coding	16	2	17	-0.646	0.735	28
SRSF9	ENSG00000170265	ZNF282	protein_coding	6	2	7	-0.548	0.733	26
SRSF9	ENSG00000164877	MICALL2	protein_coding	11	2	16	0.973	0.732	20
SRSF9	ENSG00000185359	HGS	protein_coding	29	3	41	0.401	0.731	27
SRSF9	ENSG00000160948	VPS28	protein_coding	11	3	13	-0.324	0.729	19
SRSF9	ENSG00000186501	TMEM222	protein_coding	11	2	13	-0.276	0.728	14
SRSF9	ENSG00000101057	MYBL2	protein_coding	9	3	10	-1.196	0.726	25
SRSF9	ENSG00000115268	RPS15	protein_coding	7	3	10	-1.138	0.725	23
SRSF9	ENSG00000161013	MGAT4B	protein_coding	16	3	21	1.656	0.723	24
SRSF9	ENSG00000112033	PPARD	protein_coding	5	2	6	1.736	0.721	11
SRSF9	ENSG00000196547	MAN2A2	protein_coding	25	2	30	0.454	0.721	22
SRSF9	ENSG00000130402	ACTN4	protein_coding	12	3	15	-0.61	0.721	24
SRSF9	ENSG00000100297	MCM5	protein_coding	19	3	22	-1.048	0.72	25
SRSF9	ENSG00000105732	ZNF574	protein_coding	7	2	7	-0.697	0.717	27
SRSF9	ENSG00000049239	H6PD	protein_coding	15	3	20	-0.234	0.715	16
SRSF9	ENSG00000130513	GDF15	protein_coding	10	3	14	1.432	0.713	10
SRSF9	ENSG00000104885	DOT1L	protein_coding	14	2	17	-0.576	0.713	24
SRSF9	ENSG00000159363	ATP13A2	protein_coding	10	2	10	-0.521	0.708	17
SRSF9	ENSG00000221995	TIAF1	protein_coding	5	2	6	1.524	0.706	16
SRSF9	ENSG00000141552	ANAPC11	protein_coding	6	2	7	-0.514	0.705	19
SRSF9	ENSG00000104907	TRMT1	protein_coding	15	2	19	-0.422	0.704	21
SRSF9	ENSG00000168487	BMP1	protein_coding	6	2	6	0.885	0.703	13
SRSF9	ENSG00000160285	LSS	protein_coding	18	2	24	-0.8	0.702	19
SRSF9	ENSG00000104529	EEF1D	protein_coding	35	2	49	-0.505	0.7	20
SRSF9	ENSG00000064687	ABCA7	protein_coding	27	2	29	-0.508	0.698	14
SRSF9	ENSG00000168936	TMEM129	protein_coding	5	2	7	-0.639	0.698	15
SRSF9	ENSG00000137818	RPLP1	protein_coding	8	3	17	-0.85	0.698	19
SRSF9	ENSG00000130158	DOCK6	protein_coding	35	2	41	0.605	0.697	10
SRSF9	ENSG00000104960	PTOV1	protein_coding	25	2	29	-1.063	0.697	17
SRSF9	ENSG00000177697	CD151	protein_coding	17	3	26	0.645	0.696	15
SRSF9	ENSG00000141012	GALNS	protein_coding	10	3	10	0.699	0.695	16
SRSF9	ENSG00000164889	SLC4A2	protein_coding	22	3	25	-0.51	0.695	29
SRSF9	ENSG00000099364	FBXL19	protein_coding	8	2	8	-0.472	0.692	24
SRSF9	ENSG00000122515	ZMIZ2	protein_coding	12	2	15	0.566	0.691	11
SRSF9	ENSG00000130159	ECSIT	protein_coding	4	2	4	-0.902	0.691	21
SRSF9	ENSG00000111676	ATN1	protein_coding	22	3	27	0.367	0.689	21
SRSF9	ENSG00000012061	ERCC1	protein_coding	11	3	15	0.345	0.687	20
SRSF9	ENSG00000214655	ZSWIM8	protein_coding	25	2	35	0.284	0.687	22
SRSF9	ENSG00000105722	ERF	protein_coding	9	2	12	-0.483	0.687	28
SRSF9	ENSG00000130175	PRKCSH	protein_coding	21	2	30	-0.314	0.686	26
SRSF9	ENSG00000197818	SLC9A8	protein_coding	14	3	15	0.642	0.685	16
SRSF9	ENSG00000070444	MNT	protein_coding	15	2	16	0.669	0.683	16
SRSF9	ENSG00000177030	DEAF1	protein_coding	2	3	3	0.327	0.683	19
SRSF9	ENSG00000196961	AP2A1	protein_coding	18	2	21	-0.619	0.682	26
SRSF9	ENSG00000137103	TMEM8B	protein_coding	3	2	4	-1.32	0.682	15
SRSF9	ENSG00000127554	GFER	protein_coding	3	2	3	-0.837	0.681	15
SRSF9	ENSG00000130726	TRIM28	protein_coding	20	3	27	-0.521	0.679	28
SRSF9	ENSG00000258839	MC1R	protein_coding	14	2	15	0.791	0.678	11
SRSF9	ENSG00000170271	FAXDC2	protein_coding	14	2	16	-1.989	0.678	15
SRSF9	ENSG00000160211	G6PD	protein_coding	8	2	9	0.826	0.677	24
SRSF9	ENSG00000153048	CARHSP1	protein_coding	12	2	15	0.753	0.677	15
SRSF9	ENSG00000090372	STRN4	protein_coding	12	2	16	-0.529	0.677	25
SRSF9	ENSG00000198198	SZT2	protein_coding	40	3	52	0.81	0.672	15
SRSF9	ENSG00000167674	HDGFL2	protein_coding	7	2	9	-0.613	0.672	18
SRSF9	ENSG00000085872	CHERP	protein_coding	6	2	7	-0.67	0.67	30
SRSF9	ENSG00000184792	OSBP2	protein_coding	1	1	1	-2.375	0.67	12
SRSF9	ENSG00000168067	MAP4K2	protein_coding	6	2	6	0.569	0.669	21
SRSF9	ENSG00000196660	SLC30A10	protein_coding	4	2	4	-0.528	0.668	10
SRSF9	ENSG00000060491	OGFR	protein_coding	14	2	18	-0.178	0.664	21
SRSF9	ENSG00000167925	GHDC	protein_coding	9	2	13	-0.928	0.664	10
SRSF9	ENSG00000196502	SULT1A1	protein_coding	14	2	20	-1.773	0.664	13
SRSF9	ENSG00000127663	KDM4B	protein_coding	2	2	2	-0.271	0.663	15
SRSF9	ENSG00000023191	RNH1	protein_coding	18	3	24	-0.538	0.663	20
SRSF9	ENSG00000104774	MAN2B1	protein_coding	8	2	9	-0.633	0.663	25
SRSF9	ENSG00000148334	PTGES2	protein_coding	5	2	7	-0.444	0.662	19
SRSF9	ENSG00000173992	CCS	protein_coding	7	2	13	-0.547	0.662	18
SRSF9	ENSG00000179950	PUF60	protein_coding	15	2	16	-0.539	0.661	24
SRSF9	ENSG00000179115	FARSA	protein_coding	6	3	8	-0.584	0.661	28
SRSF9	ENSG00000198113	TOR4A	protein_coding	6	2	6	-0.314	0.66	16
SRSF9	ENSG00000005007	UPF1	protein_coding	17	3	22	-0.469	0.66	27
SRSF9	ENSG00000149115	TNKS1BP1	protein_coding	18	2	19	0.902	0.659	19
SRSF9	ENSG00000197879	MYO1C	protein_coding	16	3	21	0.878	0.659	15
SRSF9	ENSG00000213339	QTRT1	protein_coding	11	2	16	-0.628	0.659	18
SRSF9	ENSG00000140688	C16orf58	protein_coding	10	2	11	-0.524	0.658	27
SRSF9	ENSG00000198736	MSRB1	protein_coding	2	2	2	-0.635	0.653	13
SRSF9	ENSG00000141556	TBCD	protein_coding	4	2	5	0.245	0.652	19
SRSF9	ENSG00000126215	XRCC3	protein_coding	7	2	8	-1.248	0.652	18
SRSF9	ENSG00000103202	NME4	protein_coding	17	3	23	-0.453	0.651	16
SRSF9	ENSG00000007384	RHBDF1	protein_coding	9	2	11	1.606	0.647	13
SRSF9	ENSG00000183741	CBX6	protein_coding	9	3	10	0.921	0.647	13
SRSF9	ENSG00000169689	CENPX	protein_coding	5	2	7	0.493	0.644	20
SRSF9	ENSG00000168056	LTBP3	protein_coding	38	2	46	0.765	0.643	13
SRSF9	ENSG00000114554	PLXNA1	protein_coding	13	2	14	0.387	0.643	20
SRSF9	ENSG00000089351	GRAMD1A	protein_coding	17	3	20	0.202	0.643	14
SRSF9	ENSG00000097021	ACOT7	protein_coding	1	1	1	-0.943	0.643	20
SRSF9	ENSG00000178927	C17orf62	protein_coding	15	2	20	0.483	0.642	11
SRSF9	ENSG00000122140	MRPS2	protein_coding	6	2	6	-0.482	0.642	22
SRSF9	ENSG00000101940	WDR13	protein_coding	13	2	15	0.812	0.641	17
SRSF9	ENSG00000183010	PYCR1	protein_coding	14	3	18	-0.708	0.64	24
SRSF9	ENSG00000116017	ARID3A	protein_coding	10	2	14	-0.227	0.638	22
SRSF9	ENSG00000161513	FDXR	protein_coding	11	2	12	-0.859	0.635	15
SRSF9	ENSG00000130707	ASS1	protein_coding	2	1	2	-0.331	0.634	12
SRSF9	ENSG00000160877	NACC1	protein_coding	5	3	7	-0.853	0.633	25
SRSF9	ENSG00000136279	DBNL	protein_coding	34	3	43	0.415	0.631	18
SRSF9	ENSG00000198467	TPM2	protein_coding	13	3	19	1.296	0.63	22
SRSF9	ENSG00000140859	KIFC3	protein_coding	11	2	12	0.375	0.63	13
SRSF9	ENSG00000101412	E2F1	protein_coding	4	3	5	-1.164	0.629	21
SRSF9	ENSG00000154222	CC2D1B	protein_coding	12	2	17	1.254	0.628	13
SRSF9	ENSG00000107021	TBC1D13	protein_coding	5	2	6	-0.444	0.628	10
SRSF9	ENSG00000128973	CLN6	protein_coding	11	3	11	-0.687	0.628	16
SRSF9	ENSG00000149476	TKFC	protein_coding	22	2	32	-1.763	0.628	19
SRSF9	ENSG00000186010	NDUFA13	protein_coding	7	2	11	-0.667	0.627	22
SRSF9	ENSG00000165802	NSMF	protein_coding	16	3	19	1.179	0.626	13
SRSF9	ENSG00000187531	SIRT7	protein_coding	17	2	22	0.894	0.626	18
SRSF9	ENSG00000176946	THAP4	protein_coding	2	2	2	-0.52	0.625	19
SRSF9	ENSG00000160445	ZER1	protein_coding	5	3	6	-0.76	0.625	12
SRSF9	ENSG00000160410	SHKBP1	protein_coding	7	3	8	-1.131	0.623	22
SRSF9	ENSG00000106948	AKNA	protein_coding	13	2	13	0.728	0.622	12
SRSF9	ENSG00000167815	PRDX2	protein_coding	10	3	13	-0.486	0.622	22
SRSF9	ENSG00000140320	BAHD1	protein_coding	3	2	3	0.527	0.62	26
SRSF9	ENSG00000204580	DDR1	protein_coding	13	3	16	0.702	0.618	21
SRSF9	ENSG00000143126	CELSR2	protein_coding	18	2	19	-0.304	0.617	17
SRSF9	ENSG00000126456	IRF3	protein_coding	11	2	13	0.277	0.615	18
SRSF9	ENSG00000185813	PCYT2	protein_coding	22	2	30	-1.377	0.615	20
SRSF9	ENSG00000213918	DNASE1	protein_coding	15	2	18	0.658	0.614	16
SRSF9	ENSG00000169738	DCXR	protein_coding	10	3	13	-0.64	0.613	18
SRSF9	ENSG00000127540	UQCR11	protein_coding	7	3	7	-0.839	0.613	17
SRSF9	ENSG00000099797	TECR	protein_coding	11	2	15	-0.555	0.612	18
SRSF9	ENSG00000177963	RIC8A	protein_coding	9	3	12	0.401	0.608	28
SRSF9	ENSG00000187091	PLCD1	protein_coding	3	1	3	-0.938	0.608	12
SRSF9	ENSG00000183386	FHL3	protein_coding	1	1	1	0.706	0.606	17
SRSF9	ENSG00000116260	QSOX1	protein_coding	13	2	14	0.487	0.605	16
SRSF9	ENSG00000067057	PFKP	protein_coding	1	1	1	3.284	0.604	24
SRSF9	ENSG00000257594	GALNT4	protein_coding	7	2	8	0.977	0.603	24
SRSF9	ENSG00000183020	AP2A2	protein_coding	7	3	9	-0.333	0.603	16
SRSF9	ENSG00000239306	RBM14	protein_coding	14	3	17	-0.597	0.6	30
SRSF9	ENSG00000169223	LMAN2	protein_coding	6	3	7	-0.46	0.599	21
SRSF9	ENSG00000110711	AIP	protein_coding	3	1	3	-0.609	0.599	17
SRSF9	ENSG00000188186	LAMTOR4	protein_coding	5	2	6	-0.944	0.599	15
SRSF9	ENSG00000105640	RPL18A	protein_coding	1	2	2	-1.03	0.596	21
SRSF9	ENSG00000110047	EHD1	protein_coding	5	3	6	-1.142	0.593	12
SRSF9	ENSG00000149925	ALDOA	protein_coding	19	3	34	0.38	0.59	21
SRSF9	ENSG00000100280	AP1B1	protein_coding	13	3	17	-0.861	0.589	23
SRSF9	ENSG00000116649	SRM	protein_coding	6	3	10	-0.535	0.587	17
SRSF9	ENSG00000159388	BTG2	protein_coding	3	2	3	1.357	0.586	14
SRSF9	ENSG00000197324	LRP10	protein_coding	18	3	19	0.756	0.585	22
SRSF9	ENSG00000178188	SH2B1	protein_coding	26	2	36	-0.474	0.585	16
SRSF9	ENSG00000090971	NAT14	protein_coding	5	3	7	-0.794	0.585	14
SRSF9	ENSG00000160991	ORAI2	protein_coding	1	1	1	0.9	0.584	18
SRSF9	ENSG00000105281	SLC1A5	protein_coding	19	3	23	0.648	0.584	15
SRSF9	ENSG00000100417	PMM1	protein_coding	10	2	12	-1.159	0.584	11
SRSF9	ENSG00000100239	PPP6R2	protein_coding	12	2	15	-0.836	0.583	16
SRSF9	ENSG00000127511	SIN3B	protein_coding	21	2	24	0.297	0.582	13
SRSF9	ENSG00000127948	POR	protein_coding	19	3	24	-0.154	0.582	22
SRSF9	ENSG00000183684	ALYREF	protein_coding	7	3	10	-0.355	0.582	29
SRSF9	ENSG00000074071	MRPS34	protein_coding	4	3	6	-0.533	0.582	18
SRSF9	ENSG00000139428	MMAB	protein_coding	5	2	6	-1.425	0.582	24
SRSF9	ENSG00000167468	GPX4	protein_coding	8	3	12	-0.285	0.581	16
SRSF9	ENSG00000242114	MTFP1	protein_coding	1	1	1	-1.184	0.581	19
SRSF9	ENSG00000149930	TAOK2	protein_coding	28	3	38	0.359	0.579	21
SRSF9	ENSG00000038358	EDC4	protein_coding	17	2	22	0.229	0.577	28
SRSF9	ENSG00000100075	SLC25A1	protein_coding	8	2	11	-0.753	0.575	20
SRSF9	ENSG00000177606	JUN	protein_coding	9	2	10	1.87	0.574	18
SRSF9	ENSG00000176340	COX8A	protein_coding	3	2	4	-0.326	0.574	21
SRSF9	ENSG00000142186	SCYL1	protein_coding	11	2	15	-0.344	0.573	15
SRSF9	ENSG00000167658	EEF2	protein_coding	29	3	43	-0.646	0.57	23
SRSF9	ENSG00000161016	RPL8	protein_coding	14	3	23	-0.797	0.569	17
SRSF9	ENSG00000149806	FAU	protein_coding	1	1	1	-0.862	0.567	22
SRSF9	ENSG00000172009	THOP1	protein_coding	11	2	13	-0.435	0.566	19
SRSF9	ENSG00000149503	INCENP	protein_coding	8	3	10	-0.836	0.566	28
SRSF9	ENSG00000186185	KIF18B	protein_coding	13	3	16	-1.156	0.566	27
SRSF9	ENSG00000168268	NT5DC2	protein_coding	20	3	26	-0.39	0.565	18
SRSF9	ENSG00000099377	HSD3B7	protein_coding	5	2	6	-0.593	0.565	17
SRSF9	ENSG00000125656	CLPP	protein_coding	3	1	3	-0.757	0.565	21
SRSF9	ENSG00000121104	FAM117A	protein_coding	1	1	1	-0.852	0.565	21
SRSF9	ENSG00000182979	MTA1	protein_coding	3	2	4	-0.312	0.562	26
SRSF9	ENSG00000176014	TUBB6	protein_coding	2	2	2	2.155	0.561	18
SRSF9	ENSG00000076864	RAP1GAP	protein_coding	4	2	5	0.32	0.56	8
SRSF9	ENSG00000179094	PER1	protein_coding	6	1	6	-0.507	0.56	14
SRSF9	ENSG00000163870	TPRA1	protein_coding	3	2	3	-1.317	0.56	17
SRSF9	ENSG00000174851	YIF1A	protein_coding	10	3	10	-1.133	0.559	21
SRSF9	ENSG00000110011	DNAJC4	protein_coding	2	1	2	-1.121	0.557	22
SRSF9	ENSG00000115694	STK25	protein_coding	22	2	33	-0.34	0.555	24
SRSF9	ENSG00000149923	PPP4C	protein_coding	10	3	11	-0.423	0.555	22
SRSF9	ENSG00000126432	PRDX5	protein_coding	4	3	5	-0.571	0.555	14
SRSF9	ENSG00000186635	ARAP1	protein_coding	13	2	16	-0.691	0.555	17
SRSF9	ENSG00000109089	CDR2L	protein_coding	2	2	2	1.402	0.552	17
SRSF9	ENSG00000196182	STK40	protein_coding	4	2	4	0.726	0.549	18
SRSF9	ENSG00000177674	AGTRAP	protein_coding	3	2	3	-0.481	0.548	18
SRSF9	ENSG00000008300	CELSR3	protein_coding	35	3	43	0.41	0.547	14
SRSF9	ENSG00000101199	ARFGAP1	protein_coding	24	3	35	-0.369	0.547	21
SRSF9	ENSG00000125148	MT2A	protein_coding	4	3	8	1.779	0.546	15
SRSF9	ENSG00000162300	ZFPL1	protein_coding	4	2	6	-1.015	0.546	29
SRSF9	ENSG00000107263	RAPGEF1	protein_coding	3	3	4	0.445	0.544	21
SRSF9	ENSG00000010322	NISCH	protein_coding	25	2	32	0.412	0.544	13
SRSF9	ENSG00000125637	PSD4	protein_coding	14	2	15	0.57	0.543	15
SRSF9	ENSG00000160271	RALGDS	protein_coding	5	2	5	0.569	0.542	16
SRSF9	ENSG00000088992	TESC	protein_coding	1	1	1	0.416	0.541	14
SRSF9	ENSG00000112659	CUL9	protein_coding	23	2	23	0.276	0.541	14
SRSF9	ENSG00000128563	PRKRIP1	protein_coding	5	2	8	0.577	0.54	20
SRSF9	ENSG00000256269	HMBS	protein_coding	11	2	15	-0.254	0.54	21
SRSF9	ENSG00000167792	NDUFV1	protein_coding	13	3	19	-0.473	0.539	19
SRSF9	ENSG00000184076	UQCR10	protein_coding	3	3	4	-0.731	0.539	15
SRSF9	ENSG00000100401	RANGAP1	protein_coding	13	3	16	0.409	0.537	22
SRSF9	ENSG00000108639	SYNGR2	protein_coding	9	3	12	-0.257	0.535	17
SRSF9	ENSG00000146066	HIGD2A	protein_coding	1	1	1	-0.516	0.534	20
SRSF9	ENSG00000184640	SEPT9	protein_coding	4	2	4	0.286	0.533	25
SRSF9	ENSG00000168397	ATG4B	protein_coding	16	2	22	-0.476	0.533	15
SRSF9	ENSG00000100949	RABGGTA	protein_coding	19	3	26	-0.452	0.532	16
SRSF9	ENSG00000095321	CRAT	protein_coding	6	2	8	-0.526	0.532	16
SRSF9	ENSG00000182196	ARL6IP4	protein_coding	10	3	14	-0.721	0.531	22
SRSF9	ENSG00000172336	POP7	protein_coding	2	2	2	-0.851	0.531	20
SRSF9	ENSG00000004399	PLXND1	protein_coding	16	3	20	0.965	0.529	11
SRSF9	ENSG00000063322	MED29	protein_coding	5	2	6	0.215	0.529	14
SRSF9	ENSG00000196465	MYL6B	protein_coding	5	2	6	-0.669	0.529	23
SRSF9	ENSG00000213676	ATF6B	protein_coding	11	3	12	-0.7	0.529	25
SRSF9	ENSG00000267855	NDUFA7	protein_coding	3	2	5	-0.704	0.529	21
SRSF9	ENSG00000130332	LSM7	protein_coding	3	2	3	-0.817	0.528	19
SRSF9	ENSG00000111321	LTBR	protein_coding	17	3	24	1.226	0.527	21
SRSF9	ENSG00000158863	FAM160B2	protein_coding	20	2	22	0.724	0.526	17
SRSF9	ENSG00000167615	LENG8	protein_coding	25	2	34	0.723	0.525	18
SRSF9	ENSG00000167470	MIDN	protein_coding	13	3	15	0.227	0.524	12
SRSF9	ENSG00000140497	SCAMP2	protein_coding	11	3	15	-0.45	0.524	21
SRSF9	ENSG00000148341	SH3GLB2	protein_coding	12	2	17	-0.623	0.524	12
SRSF9	ENSG00000137802	MAPKBP1	protein_coding	13	2	14	0.412	0.522	16
SRSF9	ENSG00000117411	B4GALT2	protein_coding	9	2	9	-0.542	0.522	17
SRSF9	ENSG00000137497	NUMA1	protein_coding	37	2	41	0.169	0.521	21
SRSF9	ENSG00000100982	PCIF1	protein_coding	7	2	8	-0.315	0.52	27
SRSF9	ENSG00000102882	MAPK3	protein_coding	9	2	11	-0.448	0.52	19
SRSF9	ENSG00000173786	CNP	protein_coding	10	2	14	0.294	0.519	27
SRSF9	ENSG00000103257	SLC7A5	protein_coding	13	3	13	-0.809	0.518	21
SRSF9	ENSG00000131697	NPHP4	protein_coding	9	2	9	-1.058	0.518	23
SRSF9	ENSG00000155256	ZFYVE27	protein_coding	11	2	13	0.62	0.517	21
SRSF9	ENSG00000088247	KHSRP	protein_coding	19	3	22	-0.215	0.517	29
SRSF9	ENSG00000124587	PEX6	protein_coding	8	2	11	-1.864	0.516	14
SRSF9	ENSG00000179091	CYC1	protein_coding	9	3	11	-1.397	0.515	22
SRSF9	ENSG00000175482	POLD4	protein_coding	6	2	7	0.723	0.514	14
SRSF9	ENSG00000168488	ATXN2L	protein_coding	19	3	30	0.21	0.514	29
SRSF9	ENSG00000104823	ECH1	protein_coding	5	2	6	-1.154	0.514	16
SRSF9	ENSG00000068903	SIRT2	protein_coding	7	3	7	-0.806	0.513	16
SRSF9	ENSG00000185163	DDX51	protein_coding	13	2	15	0.79	0.512	25
SRSF9	ENSG00000141736	ERBB2	protein_coding	31	2	41	-0.791	0.511	12
SRSF9	ENSG00000099331	MYO9B	protein_coding	29	3	29	0.519	0.51	14
SRSF9	ENSG00000108107	RPL28	protein_coding	11	3	12	-0.933	0.508	21
SRSF9	ENSG00000140400	MAN2C1	protein_coding	34	2	49	0.367	0.507	21
SRSF9	ENSG00000148308	GTF3C5	protein_coding	11	2	14	-0.769	0.507	21
SRSF9	ENSG00000100023	PPIL2	protein_coding	12	2	12	0.244	0.506	27
SRSF9	ENSG00000204388	HSPA1B	protein_coding	3	2	5	0.442	0.505	13
SRSF9	ENSG00000083807	SLC27A5	protein_coding	20	2	22	-1.684	0.505	21
SRSF9	ENSG00000197226	TBC1D9B	protein_coding	22	2	27	0.401	0.504	25
SRSF9	ENSG00000063245	EPN1	protein_coding	3	2	3	-0.747	0.504	15
SRSF9	ENSG00000140988	RPS2	protein_coding	5	3	8	-1.075	0.504	20
SRSF9	ENSG00000073111	MCM2	protein_coding	7	3	9	-1.263	0.504	30
SRSF9	ENSG00000198917	SPOUT1	protein_coding	17	2	23	-0.387	0.503	21
SRSF9	ENSG00000116871	MAP7D1	protein_coding	11	2	12	0.68	0.502	19
SRSF9	ENSG00000158805	ZNF276	protein_coding	20	3	26	0.506	0.502	17
SRSF9	ENSG00000143416	SELENBP1	protein_coding	6	2	7	-1.549	0.502	11
SRSF9	ENSG00000115902	SLC1A4	protein_coding	10	2	12	0.86	0.501	13
SRSF9	ENSG00000187778	MCRS1	protein_coding	11	2	14	-0.234	0.5	29
SRSF9	ENSG00000087088	BAX	protein_coding	8	2	13	-0.538	0.5	27
SRSF9	ENSG00000126453	BCL2L12	protein_coding	3	2	3	-1.335	0.5	23
SRSF9	ENSG00000162073	PAQR4	protein_coding	1	1	1	-0.459	0.499	23
SRSF9	ENSG00000026036	RTEL1-TNFRSF6B	protein_coding	27	2	35	-1.273	0.499	18
SRSF9	ENSG00000099804	CDC34	protein_coding	4	3	5	-1.106	0.497	19
SRSF9	ENSG00000173020	GRK2	protein_coding	16	3	18	-0.291	0.496	13
SRSF9	ENSG00000140995	DEF8	protein_coding	21	2	28	0.315	0.495	14
SRSF9	ENSG00000129347	KRI1	protein_coding	12	2	16	0.639	0.493	23
SRSF9	ENSG00000167548	KMT2D	protein_coding	62	3	72	0.51	0.493	23
SRSF9	ENSG00000185000	DGAT1	protein_coding	4	2	5	-2.17	0.492	18
SRSF9	ENSG00000102178	UBL4A	protein_coding	1	1	1	0.565	0.491	22
SRSF9	ENSG00000140479	PCSK6	protein_coding	4	2	4	0.416	0.491	14
SRSF9	ENSG00000198055	GRK6	protein_coding	11	3	12	-0.587	0.491	18
SRSF9	ENSG00000124120	TTPAL	protein_coding	7	2	7	0.639	0.49	23
SRSF9	ENSG00000204463	BAG6	protein_coding	24	3	29	-0.124	0.49	25
SRSF9	ENSG00000149150	SLC43A1	protein_coding	5	2	7	-0.287	0.489	11
SRSF9	ENSG00000137076	TLN1	protein_coding	27	3	34	0.324	0.488	21
SRSF9	ENSG00000173456	RNF26	protein_coding	2	2	2	-0.8	0.488	29
SRSF9	ENSG00000068650	ATP11A	protein_coding	6	3	8	0.878	0.487	24
SRSF9	ENSG00000169682	SPNS1	protein_coding	19	3	25	-0.779	0.486	29
SRSF9	ENSG00000013810	TACC3	protein_coding	16	3	20	-1.182	0.486	23
SRSF9	ENSG00000105607	GCDH	protein_coding	12	3	15	-0.748	0.485	21
SRSF9	ENSG00000042286	AIFM2	protein_coding	11	3	13	0.476	0.484	16
SRSF9	ENSG00000137309	HMGA1	protein_coding	14	3	17	0.149	0.484	27
SRSF9	ENSG00000169246	NPIPB3	protein_coding	5	3	9	1.184	0.483	17
SRSF9	ENSG00000141570	CBX8	protein_coding	9	2	9	-0.362	0.483	23
SRSF9	ENSG00000183597	TANGO2	protein_coding	12	2	13	0.764	0.482	11
SRSF9	ENSG00000183426	NPIPA1	protein_coding	1	1	1	0.629	0.482	12
SRSF9	ENSG00000115073	ACTR1B	protein_coding	8	2	10	-0.478	0.48	25
SRSF9	ENSG00000188191	PRKAR1B	protein_coding	1	1	1	-0.583	0.479	14
SRSF9	ENSG00000198911	SREBF2	protein_coding	15	2	19	-0.606	0.479	22
SRSF9	ENSG00000135596	MICAL1	protein_coding	32	2	41	1.169	0.478	18
SRSF9	ENSG00000124920	MYRF	protein_coding	24	2	27	0.23	0.478	15
SRSF9	ENSG00000087266	SH3BP2	protein_coding	31	2	36	1.415	0.477	14
SRSF9	ENSG00000105401	CDC37	protein_coding	7	2	9	-0.238	0.477	18
SRSF9	ENSG00000005075	POLR2J	protein_coding	2	2	3	-0.784	0.477	21
SRSF9	ENSG00000011304	PTBP1	protein_coding	21	3	24	-0.445	0.476	29
SRSF9	ENSG00000204310	AGPAT1	protein_coding	11	3	14	-0.696	0.475	20
SRSF9	ENSG00000130204	TOMM40	protein_coding	8	2	10	-0.573	0.474	23
SRSF9	ENSG00000170889	RPS9	protein_coding	11	3	19	-0.87	0.474	20
SRSF9	ENSG00000213397	HAUS7	protein_coding	3	2	3	-1.248	0.473	17
SRSF9	ENSG00000148180	GSN	protein_coding	26	3	39	-1.517	0.473	14
SRSF9	ENSG00000053371	AKR7A2	protein_coding	3	2	3	-0.878	0.472	17
SRSF9	ENSG00000105011	ASF1B	protein_coding	2	2	2	-1.352	0.472	27
SRSF9	ENSG00000089639	GMIP	protein_coding	5	2	5	0.755	0.471	14
SRSF9	ENSG00000250067	YJEFN3	protein_coding	6	2	8	1.422	0.47	11
SRSF9	ENSG00000083845	RPS5	protein_coding	9	3	14	-0.969	0.47	19
SRSF9	ENSG00000125319	C17orf53	protein_coding	2	2	2	-1.372	0.47	26
SRSF9	ENSG00000106992	AK1	protein_coding	1	1	1	0.753	0.469	17
SRSF9	ENSG00000135924	DNAJB2	protein_coding	10	2	13	0.324	0.468	17
SRSF9	ENSG00000131495	NDUFA2	protein_coding	3	3	4	-0.696	0.468	18
SRSF9	ENSG00000143224	PPOX	protein_coding	4	2	5	-1.02	0.468	14
SRSF9	ENSG00000173442	EHBP1L1	protein_coding	22	2	24	1.472	0.467	19
SRSF9	ENSG00000142669	SH3BGRL3	protein_coding	3	2	3	1.837	0.466	22
SRSF9	ENSG00000171853	TRAPPC12	protein_coding	14	2	16	1.111	0.465	16
SRSF9	ENSG00000075624	ACTB	protein_coding	19	3	37	0.365	0.465	17
SRSF9	ENSG00000277258	PCGF2	protein_coding	4	3	5	0.154	0.465	21
SRSF9	ENSG00000197586	ENTPD6	protein_coding	14	2	18	-0.531	0.465	21
SRSF9	ENSG00000198959	TGM2	protein_coding	15	3	17	1.003	0.463	10
SRSF9	ENSG00000175634	RPS6KB2	protein_coding	12	2	15	-0.855	0.463	23
SRSF9	ENSG00000165458	INPPL1	protein_coding	23	3	34	0.35	0.462	20
SRSF9	ENSG00000072958	AP1M1	protein_coding	5	2	5	-0.375	0.461	15
SRSF9	ENSG00000177600	RPLP2	protein_coding	5	3	7	-0.436	0.461	21
SRSF9	ENSG00000243989	ACY1	protein_coding	15	3	17	-0.347	0.46	15
SRSF9	ENSG00000130522	JUND	protein_coding	7	2	7	0.382	0.459	18
SRSF9	ENSG00000262814	MRPL12	protein_coding	4	2	5	-0.673	0.458	15
SRSF9	ENSG00000165905	LARGE2	protein_coding	4	2	5	-1.463	0.458	18
SRSF9	ENSG00000103507	BCKDK	protein_coding	11	3	16	-0.45	0.457	20
SRSF9	ENSG00000137411	VARS2	protein_coding	24	2	34	-0.551	0.456	17
SRSF9	ENSG00000096433	ITPR3	protein_coding	26	3	31	1.844	0.455	23
SRSF9	ENSG00000078061	ARAF	protein_coding	8	2	9	-0.452	0.453	20
SRSF9	ENSG00000167526	RPL13	protein_coding	14	3	22	-0.909	0.452	22
SRSF9	ENSG00000197912	SPG7	protein_coding	30	2	40	0.39	0.45	16
SRSF9	ENSG00000127824	TUBA4A	protein_coding	1	1	1	1.575	0.448	17
SRSF9	ENSG00000164054	SHISA5	protein_coding	3	2	3	-0.615	0.448	17
SRSF9	ENSG00000144485	HES6	protein_coding	5	2	7	-1.112	0.448	16
SRSF9	ENSG00000160888	IER2	protein_coding	10	3	10	0.65	0.446	13
SRSF9	ENSG00000174903	RAB1B	protein_coding	5	3	5	-0.335	0.445	24
SRSF9	ENSG00000119139	TJP2	protein_coding	13	2	18	-0.38	0.445	17
SRSF9	ENSG00000136271	DDX56	protein_coding	13	3	22	0.626	0.444	20
SRSF9	ENSG00000143641	GALNT2	protein_coding	6	3	7	0.637	0.443	23
SRSF9	ENSG00000197948	FCHSD1	protein_coding	11	2	12	0.556	0.443	14
SRSF9	ENSG00000160299	PCNT	protein_coding	24	2	29	0.41	0.443	21
SRSF9	ENSG00000101255	TRIB3	protein_coding	5	2	7	-0.284	0.442	19
SRSF9	ENSG00000204590	GNL1	protein_coding	26	3	30	0.819	0.44	23
SRSF9	ENSG00000108219	TSPAN14	protein_coding	6	3	8	-0.196	0.439	20
SRSF9	ENSG00000088280	ASAP3	protein_coding	5	2	5	0.287	0.438	10
SRSF9	ENSG00000106628	POLD2	protein_coding	9	3	9	-1.074	0.438	25
SRSF9	ENSG00000048140	TSPAN17	protein_coding	5	3	6	-0.365	0.436	22
SRSF9	ENSG00000114268	PFKFB4	protein_coding	5	2	6	-0.403	0.436	24
SRSF9	ENSG00000171603	CLSTN1	protein_coding	10	3	13	-0.663	0.435	18
SRSF9	ENSG00000114650	SCAP	protein_coding	10	3	10	-0.687	0.435	21
SRSF9	ENSG00000137106	GRHPR	protein_coding	12	2	14	-1.301	0.435	22
SRSF9	ENSG00000168758	SEMA4C	protein_coding	19	2	25	-0.342	0.433	23
SRSF9	ENSG00000124155	PIGT	protein_coding	7	3	8	-0.372	0.433	20
SRSF9	ENSG00000198356	ASNA1	protein_coding	5	2	6	-1.015	0.433	24
SRSF9	ENSG00000187837	HIST1H1C	protein_coding	7	3	9	1.843	0.432	13
SRSF9	ENSG00000162413	KLHL21	protein_coding	13	2	14	1.05	0.432	18
SRSF9	ENSG00000172531	PPP1CA	protein_coding	9	3	11	-0.309	0.431	21
SRSF9	ENSG00000102858	MGRN1	protein_coding	11	2	11	-0.625	0.431	25
SRSF9	ENSG00000104964	AES	protein_coding	12	3	14	-0.508	0.43	19
SRSF9	ENSG00000004059	ARF5	protein_coding	7	3	10	-0.571	0.43	22
SRSF9	ENSG00000122783	C7orf49	protein_coding	8	2	10	-0.861	0.43	26
SRSF9	ENSG00000137171	KLC4	protein_coding	25	2	32	-1.361	0.43	14
SRSF9	ENSG00000169221	TBC1D10B	protein_coding	11	2	12	-0.369	0.425	21
SRSF9	ENSG00000149932	TMEM219	protein_coding	9	2	9	-0.54	0.425	21
SRSF9	ENSG00000131653	TRAF7	protein_coding	4	3	4	-1.166	0.422	30
SRSF9	ENSG00000131462	TUBG1	protein_coding	7	3	8	-0.72	0.42	27
SRSF9	ENSG00000177731	FLII	protein_coding	16	3	18	0.386	0.419	21
SRSF9	ENSG00000153885	KCTD15	protein_coding	14	2	16	0.357	0.419	12
SRSF9	ENSG00000069424	KCNAB2	protein_coding	5	2	5	-0.383	0.418	13
SRSF9	ENSG00000112514	CUTA	protein_coding	5	3	8	-1.07	0.418	14
SRSF9	ENSG00000163930	BAP1	protein_coding	16	2	19	-0.679	0.416	19
SRSF9	ENSG00000080845	DLGAP4	protein_coding	3	2	3	0.592	0.415	16
SRSF9	ENSG00000141551	CSNK1D	protein_coding	31	2	42	0.155	0.415	26
SRSF9	ENSG00000039523	RIPOR1	protein_coding	16	2	18	1.082	0.414	17
SRSF9	ENSG00000172375	C2CD2L	protein_coding	9	2	9	0.943	0.414	15
SRSF9	ENSG00000196235	SUPT5H	protein_coding	27	2	37	0.582	0.414	22
SRSF9	ENSG00000134532	SOX5	protein_coding	11	2	13	0.462	0.414	15
SRSF9	ENSG00000122359	ANXA11	protein_coding	14	3	16	0.383	0.413	14
SRSF9	ENSG00000136830	FAM129B	protein_coding	4	2	4	0.576	0.412	16
SRSF9	ENSG00000100403	ZC3H7B	protein_coding	24	2	28	-0.589	0.412	25
SRSF9	ENSG00000147123	NDUFB11	protein_coding	3	2	4	-0.89	0.412	15
SRSF9	ENSG00000172890	NADSYN1	protein_coding	26	2	33	-0.485	0.411	18
SRSF9	ENSG00000204371	EHMT2	protein_coding	31	3	39	-0.767	0.411	25
SRSF9	ENSG00000169976	SF3B5	protein_coding	3	2	4	-0.774	0.411	16
SRSF9	ENSG00000166851	PLK1	protein_coding	22	2	24	-1.356	0.411	27
SRSF9	ENSG00000072110	ACTN1	protein_coding	21	3	27	0.363	0.409	21
SRSF9	ENSG00000105568	PPP2R1A	protein_coding	9	3	10	-0.605	0.408	19
SRSF9	ENSG00000198925	ATG9A	protein_coding	7	3	8	-0.2	0.406	17
SRSF9	ENSG00000159216	RUNX1	protein_coding	7	3	7	1.674	0.405	19
SRSF9	ENSG00000115275	MOGS	protein_coding	12	2	15	-0.468	0.402	26
SRSF9	ENSG00000172432	GTPBP2	protein_coding	11	3	14	1.414	0.401	26
SRSF9	ENSG00000087087	SRRT	protein_coding	16	3	18	-0.399	0.401	30
SRSF9	ENSG00000162063	CCNF	protein_coding	15	3	16	-0.901	0.401	27
SRSF9	ENSG00000170779	CDCA4	protein_coding	6	3	8	-1.224	0.4	26
SRSF9	ENSG00000135454	B4GALNT1	protein_coding	5	2	6	1.683	0.399	17
SRSF9	ENSG00000175727	MLXIP	protein_coding	15	2	19	0.603	0.399	17
SRSF9	ENSG00000105583	WDR83OS	protein_coding	7	3	9	-0.407	0.399	20
SRSF9	ENSG00000104889	RNASEH2A	protein_coding	5	3	6	-1.189	0.399	20
SRSF9	ENSG00000173039	RELA	protein_coding	13	2	15	0.262	0.398	21
SRSF9	ENSG00000137207	YIPF3	protein_coding	12	3	18	-0.338	0.398	23
SRSF9	ENSG00000141349	G6PC3	protein_coding	7	3	10	-0.532	0.398	24
SRSF9	ENSG00000116521	SCAMP3	protein_coding	9	3	10	-0.736	0.397	21
SRSF9	ENSG00000244187	TMEM141	protein_coding	4	2	4	-0.941	0.397	16
SRSF9	ENSG00000105355	PLIN3	protein_coding	10	3	10	0.157	0.392	26
SRSF9	ENSG00000162522	KIAA1522	protein_coding	9	3	11	-0.486	0.392	14
SRSF9	ENSG00000167930	FAM234A	protein_coding	14	3	14	-1.239	0.391	13
SRSF9	ENSG00000151012	SLC7A11	protein_coding	21	3	25	3.065	0.388	22
SRSF9	ENSG00000112576	CCND3	protein_coding	4	3	4	0.99	0.387	14
SRSF9	ENSG00000100266	PACSIN2	protein_coding	1	1	1	0.338	0.386	20
SRSF9	ENSG00000155366	RHOC	protein_coding	10	3	12	0.868	0.384	13
SRSF9	ENSG00000257923	CUX1	protein_coding	6	2	6	0.674	0.384	19
SRSF9	ENSG00000189056	RELN	protein_coding	28	3	34	0.342	0.381	10
SRSF9	ENSG00000123992	DNPEP	protein_coding	14	2	17	-0.329	0.38	18
SRSF9	ENSG00000105486	LIG1	protein_coding	11	2	14	-1.577	0.38	30
SRSF9	ENSG00000179632	MAF1	protein_coding	7	3	9	-0.778	0.379	19
SRSF9	ENSG00000237441	RGL2	protein_coding	16	2	19	0.421	0.376	19
SRSF9	ENSG00000103423	DNAJA3	protein_coding	18	2	23	-0.271	0.376	29
SRSF9	ENSG00000142453	CARM1	protein_coding	4	3	5	-0.257	0.375	27
SRSF9	ENSG00000132182	NUP210	protein_coding	12	3	14	-0.304	0.375	24
SRSF9	ENSG00000167522	ANKRD11	protein_coding	21	3	26	0.18	0.374	21
SRSF9	ENSG00000103495	MAZ	protein_coding	16	3	21	-0.673	0.374	29
SRSF9	ENSG00000100097	LGALS1	protein_coding	3	3	5	1.668	0.372	15
SRSF9	ENSG00000274523	RCC1L	protein_coding	5	3	7	-0.29	0.371	23
SRSF9	ENSG00000115657	ABCB6	protein_coding	23	2	31	-0.812	0.37	22
SRSF9	ENSG00000125648	SLC25A23	protein_coding	7	3	7	-0.664	0.369	18
SRSF9	ENSG00000197063	MAFG	protein_coding	11	2	14	0.542	0.368	22
SRSF9	ENSG00000068400	GRIPAP1	protein_coding	24	3	30	0.401	0.368	21
SRSF9	ENSG00000103051	COG4	protein_coding	16	3	21	-0.355	0.368	19
SRSF9	ENSG00000089693	MLF2	protein_coding	15	3	23	-0.751	0.368	26
SRSF9	ENSG00000125835	SNRPB	protein_coding	7	3	12	-0.753	0.368	25
SRSF9	ENSG00000254986	DPP3	protein_coding	7	2	9	-0.684	0.367	29
SRSF9	ENSG00000125746	EML2	protein_coding	12	3	16	0.416	0.366	17
SRSF9	ENSG00000130811	EIF3G	protein_coding	10	3	14	-0.455	0.365	18
SRSF9	ENSG00000141013	GAS8	protein_coding	10	2	10	0.814	0.364	14
SRSF9	ENSG00000169057	MECP2	protein_coding	10	3	12	0.666	0.364	18
SRSF9	ENSG00000171345	KRT19	protein_coding	8	2	10	0.943	0.363	13
SRSF9	ENSG00000073050	XRCC1	protein_coding	8	3	8	-1.034	0.363	25
SRSF9	ENSG00000095066	HOOK2	protein_coding	7	2	12	0.605	0.361	18
SRSF9	ENSG00000160917	CPSF4	protein_coding	10	2	12	-0.655	0.361	26
SRSF9	ENSG00000172992	DCAKD	protein_coding	2	2	2	-0.731	0.361	17
SRSF9	ENSG00000162910	MRPL55	protein_coding	6	2	9	-0.779	0.359	22
SRSF9	ENSG00000237649	KIFC1	protein_coding	7	2	8	-1.362	0.359	29
SRSF9	ENSG00000110921	MVK	protein_coding	13	2	16	-0.953	0.358	23
SRSF9	ENSG00000105372	RPS19	protein_coding	10	3	17	-1.209	0.356	18
SRSF9	ENSG00000213762	ZNF134	protein_coding	2	2	2	0.316	0.355	23
SRSF9	ENSG00000141905	NFIC	protein_coding	7	3	7	-0.977	0.354	18
SRSF9	ENSG00000143761	ARF1	protein_coding	5	2	7	-0.503	0.353	24
SRSF9	ENSG00000105700	KXD1	protein_coding	7	2	8	0.191	0.352	19
SRSF9	ENSG00000008130	NADK	protein_coding	10	3	11	-0.744	0.352	26
SRSF9	ENSG00000172831	CES2	protein_coding	15	2	16	-1.452	0.352	19
SRSF9	ENSG00000145912	NHP2	protein_coding	3	2	4	-0.785	0.351	27
SRSF9	ENSG00000197081	IGF2R	protein_coding	31	3	35	0.701	0.35	23
SRSF9	ENSG00000017483	SLC38A5	protein_coding	17	2	24	0.517	0.35	13
SRSF9	ENSG00000213462	ERV3-1	protein_coding	17	2	21	-0.23	0.35	16
SRSF9	ENSG00000159720	ATP6V0D1	protein_coding	14	2	16	-0.464	0.35	19
SRSF9	ENSG00000169188	APEX2	protein_coding	4	2	5	0.607	0.349	24
SRSF9	ENSG00000163931	TKT	protein_coding	30	3	48	-0.57	0.349	24
SRSF9	ENSG00000127399	LRRC61	protein_coding	11	3	15	-0.558	0.347	19
SRSF9	ENSG00000151208	DLG5	protein_coding	13	3	14	0.833	0.346	22
SRSF9	ENSG00000160214	RRP1	protein_coding	14	2	15	0.4	0.345	15
SRSF9	ENSG00000132128	LRRC41	protein_coding	22	2	27	-0.273	0.345	26
SRSF9	ENSG00000171858	RPS21	protein_coding	7	3	9	-0.778	0.345	22
SRSF9	ENSG00000182446	NPLOC4	protein_coding	25	3	28	0.456	0.344	24
SRSF9	ENSG00000137267	TUBB2A	protein_coding	1	2	2	0.339	0.343	14
SRSF9	ENSG00000054965	FAM168A	protein_coding	6	3	6	0.894	0.341	19
SRSF9	ENSG00000158545	ZC3H18	protein_coding	20	2	24	-0.231	0.341	28
SRSF9	ENSG00000161888	SPC24	protein_coding	6	2	7	-1.518	0.34	17
SRSF9	ENSG00000105426	PTPRS	protein_coding	18	3	21	0.398	0.339	18
SRSF9	ENSG00000171608	PIK3CD	protein_coding	12	2	13	0.525	0.338	11
SRSF9	ENSG00000105193	RPS16	protein_coding	8	3	12	-0.918	0.337	19
SRSF9	ENSG00000139645	ANKRD52	protein_coding	25	3	31	0.352	0.336	29
SRSF9	ENSG00000103222	ABCC1	protein_coding	8	3	9	0.834	0.335	19
SRSF9	ENSG00000126012	KDM5C	protein_coding	28	3	35	0.212	0.335	26
SRSF9	ENSG00000197746	PSAP	protein_coding	18	3	24	-0.076	0.333	16
SRSF9	ENSG00000085733	CTTN	protein_coding	21	3	24	0.877	0.332	18
SRSF9	ENSG00000099991	CABIN1	protein_coding	12	3	17	-0.447	0.332	23
SRSF9	ENSG00000204344	STK19	protein_coding	9	2	12	0.625	0.33	25
SRSF9	ENSG00000117448	AKR1A1	protein_coding	9	2	13	-0.579	0.33	13
SRSF9	ENSG00000140264	SERF2	protein_coding	20	3	26	-0.741	0.328	21
SRSF9	ENSG00000126457	PRMT1	protein_coding	17	3	22	-0.583	0.327	29
SRSF9	ENSG00000221968	FADS3	protein_coding	13	3	15	1.187	0.325	9
SRSF9	ENSG00000182054	IDH2	protein_coding	3	2	4	-0.427	0.325	18
SRSF9	ENSG00000163050	COQ8A	protein_coding	13	3	16	-0.855	0.324	13
SRSF9	ENSG00000105698	USF2	protein_coding	11	2	14	-0.351	0.323	22
SRSF9	ENSG00000161981	SNRNP25	protein_coding	2	2	3	-1.111	0.323	20
SRSF9	ENSG00000136699	SMPD4	protein_coding	26	3	35	-0.703	0.322	29
SRSF9	ENSG00000140829	DHX38	protein_coding	23	3	28	0.343	0.321	26
SRSF9	ENSG00000169871	TRIM56	protein_coding	14	2	17	0.733	0.32	19
SRSF9	ENSG00000196998	WDR45	protein_coding	20	2	25	0.687	0.32	13
SRSF9	ENSG00000111674	ENO2	protein_coding	14	2	18	1.586	0.319	20
SRSF9	ENSG00000131149	GSE1	protein_coding	12	2	14	0.65	0.319	21
SRSF9	ENSG00000100439	ABHD4	protein_coding	10	3	11	0.583	0.317	17
SRSF9	ENSG00000100348	TXN2	protein_coding	2	1	2	-0.394	0.317	15
SRSF9	ENSG00000102103	PQBP1	protein_coding	8	2	9	-1.026	0.315	19
SRSF9	ENSG00000158850	B4GALT3	protein_coding	5	2	5	-0.334	0.314	26
SRSF9	ENSG00000094914	AAAS	protein_coding	10	3	11	-0.687	0.314	27
SRSF9	ENSG00000085185	BCORL1	protein_coding	7	3	7	0.837	0.313	18
SRSF9	ENSG00000184428	TOP1MT	protein_coding	14	2	17	-0.267	0.313	14
SRSF9	ENSG00000128524	ATP6V1F	protein_coding	2	2	3	-0.376	0.312	17
SRSF9	ENSG00000180992	MRPL14	protein_coding	3	3	4	-0.777	0.312	19
SRSF9	ENSG00000105393	BABAM1	protein_coding	6	3	8	-0.683	0.311	17
SRSF9	ENSG00000148339	SLC25A25	protein_coding	5	1	5	0.428	0.31	22
SRSF9	ENSG00000148396	SEC16A	protein_coding	33	3	37	0.307	0.31	19
SRSF9	ENSG00000010256	UQCRC1	protein_coding	19	3	25	-0.226	0.31	21
SRSF9	ENSG00000094631	HDAC6	protein_coding	29	2	37	-0.882	0.31	17
SRSF9	ENSG00000146701	MDH2	protein_coding	4	2	5	-0.852	0.308	25
SRSF9	ENSG00000077235	GTF3C1	protein_coding	24	3	30	0.285	0.307	23
SRSF9	ENSG00000181220	ZNF746	protein_coding	11	2	14	0.56	0.304	27
SRSF9	ENSG00000204351	SKIV2L	protein_coding	25	2	35	0.164	0.304	23
SRSF9	ENSG00000178921	PFAS	protein_coding	26	3	35	-0.449	0.304	30
SRSF9	ENSG00000168066	SF1	protein_coding	20	3	28	0.124	0.303	26
SRSF9	ENSG00000134824	FADS2	protein_coding	14	3	16	-1.001	0.303	19
SRSF9	ENSG00000126001	CEP250	protein_coding	29	3	34	0.377	0.299	22
SRSF9	ENSG00000167491	GATAD2A	protein_coding	1	1	1	-0.281	0.299	25
SRSF9	ENSG00000085982	USP40	protein_coding	21	2	27	0.376	0.298	16
SRSF9	ENSG00000204843	DCTN1	protein_coding	38	2	50	-0.504	0.297	24
SRSF9	ENSG00000175309	PHYKPL	protein_coding	20	2	25	0.349	0.294	17
SRSF9	ENSG00000178802	MPI	protein_coding	9	3	11	-0.335	0.293	21
SRSF9	ENSG00000168159	RNF187	protein_coding	6	3	8	-0.731	0.293	21
SRSF9	ENSG00000071127	WDR1	protein_coding	12	3	13	0.452	0.291	25
SRSF9	ENSG00000117713	ARID1A	protein_coding	18	3	22	0.295	0.288	24
SRSF9	ENSG00000124181	PLCG1	protein_coding	29	3	38	0.151	0.286	20
SRSF9	ENSG00000197102	DYNC1H1	protein_coding	56	3	63	0.599	0.285	20
SRSF9	ENSG00000168802	CHTF8	protein_coding	6	3	7	-0.367	0.284	27
SRSF9	ENSG00000116670	MAD2L2	protein_coding	5	2	5	-0.752	0.284	19
SRSF9	ENSG00000105723	GSK3A	protein_coding	9	3	9	-0.46	0.282	22
SRSF9	ENSG00000106244	PDAP1	protein_coding	5	3	7	0.42	0.28	26
SRSF9	ENSG00000276043	UHRF1	protein_coding	7	2	8	-0.79	0.28	29
SRSF9	ENSG00000087274	ADD1	protein_coding	27	2	33	0.379	0.278	23
SRSF9	ENSG00000092820	EZR	protein_coding	5	3	5	1.081	0.276	15
SRSF9	ENSG00000149182	ARFGAP2	protein_coding	20	2	27	-0.315	0.276	20
SRSF9	ENSG00000114779	ABHD14B	protein_coding	8	2	8	-1.135	0.273	21
SRSF9	ENSG00000145901	TNIP1	protein_coding	8	3	9	-0.298	0.272	9
SRSF9	ENSG00000101161	PRPF6	protein_coding	4	2	5	-0.315	0.27	19
SRSF9	ENSG00000165138	ANKS6	protein_coding	7	2	7	-0.446	0.27	18
SRSF9	ENSG00000141568	FOXK2	protein_coding	15	3	19	-0.816	0.266	29
SRSF9	ENSG00000141002	TCF25	protein_coding	23	2	33	-0.281	0.263	17
SRSF9	ENSG00000173559	NABP1	protein_coding	9	3	11	3.5	0.262	15
SRSF9	ENSG00000149257	SERPINH1	protein_coding	18	3	21	-0.172	0.261	21
SRSF9	ENSG00000079616	KIF22	protein_coding	12	2	16	-1.239	0.26	20
SRSF9	ENSG00000113742	CPEB4	protein_coding	22	3	28	0.813	0.259	19
SRSF9	ENSG00000177951	BET1L	protein_coding	11	2	14	-0.392	0.259	16
SRSF9	ENSG00000146109	ABT1	protein_coding	7	2	7	-0.551	0.251	27
SRSF9	ENSG00000101182	PSMA7	protein_coding	8	3	12	-0.408	0.25	30
SRSF9	ENSG00000164733	CTSB	protein_coding	20	3	32	1.382	0.249	13
SRSF9	ENSG00000108604	SMARCD2	protein_coding	8	2	9	-0.829	0.249	28
SRSF9	ENSG00000166136	NDUFB8	protein_coding	9	2	14	-0.971	0.249	22
SRSF9	ENSG00000102316	MAGED2	protein_coding	15	2	18	-0.34	0.248	20
SRSF9	ENSG00000155980	KIF5A	protein_coding	4	1	4	0.679	0.247	11
SRSF9	ENSG00000158406	HIST1H4H	protein_coding	1	2	2	1.724	0.246	18
SRSF9	ENSG00000135940	COX5B	protein_coding	4	3	7	-0.337	0.246	21
SRSF9	ENSG00000103111	MON1B	protein_coding	19	2	22	0.36	0.245	15
SRSF9	ENSG00000106153	CHCHD2	protein_coding	5	3	9	-0.78	0.238	28
SRSF9	ENSG00000089280	FUS	protein_coding	31	3	47	0.49	0.231	28
SRSF9	ENSG00000170266	GLB1	protein_coding	7	3	8	-0.211	0.231	26
SRSF9	ENSG00000087074	PPP1R15A	protein_coding	8	3	9	0.681	0.229	11
SRSF9	ENSG00000163703	CRELD1	protein_coding	13	2	15	-0.502	0.229	15
SRSF9	ENSG00000187134	AKR1C1	protein_coding	27	2	40	0.829	0.228	14
SRSF9	ENSG00000033627	ATP6V0A1	protein_coding	28	2	32	0.476	0.219	15
SRSF9	ENSG00000104904	OAZ1	protein_coding	13	3	18	-1.857	0.217	20
SRSF9	ENSG00000170322	NFRKB	protein_coding	17	2	20	0.358	0.216	24
SRSF9	ENSG00000128731	HERC2	protein_coding	53	2	64	0.339	0.212	21
SRSF9	ENSG00000112759	SLC29A1	protein_coding	7	2	7	-0.775	0.198	23
SRSF9	ENSG00000160294	MCM3AP	protein_coding	29	2	36	0.461	0.194	26
SRSF9	ENSG00000166716	ZNF592	protein_coding	10	2	10	-0.311	0.193	25
SRSF9	ENSG00000167996	FTH1	protein_coding	8	3	15	0.598	0.192	23
SRSF9	ENSG00000184677	ZBTB40	protein_coding	14	2	17	0.551	0.191	22
SRSF9	ENSG00000111775	COX6A1	protein_coding	5	3	8	-1.168	0.185	24
SRSF9	ENSG00000112977	DAP	protein_coding	4	3	5	-0.34	0.181	21
SRSF9	ENSG00000089685	BIRC5	protein_coding	9	2	14	-1.754	0.181	27
SRSF9	ENSG00000142541	RPL13A	protein_coding	10	3	15	-1.153	0.179	16
SRSF9	ENSG00000068654	POLR1A	protein_coding	33	3	37	0.398	0.173	27
SRSF9	ENSG00000215012	RTL10	protein_coding	16	2	19	-0.272	0.173	18
SRSF9	ENSG00000106263	EIF3B	protein_coding	29	2	43	0.171	0.172	23
SRSF9	ENSG00000168496	FEN1	protein_coding	5	3	6	-0.596	0.17	30
SRSF9	ENSG00000116560	SFPQ	protein_coding	34	3	46	0.378	0.165	28
SRSF9	ENSG00000173757	STAT5B	protein_coding	13	3	13	0.32	0.153	21
SRSF9	ENSG00000101236	RNF24	protein_coding	4	2	4	0.328	0.149	15
SRSF9	ENSG00000130340	SNX9	protein_coding	7	3	7	0.4	0.147	18
SRSF9	ENSG00000124422	USP22	protein_coding	17	3	21	-0.277	0.141	25
SRSF9	ENSG00000239264	TXNDC5	protein_coding	14	3	20	-0.201	0.139	27
SRSF9	ENSG00000183495	EP400	protein_coding	22	2	29	0.38	0.131	30
SRSF9	ENSG00000198755	RPL10A	protein_coding	8	3	10	-0.769	0.125	20
SRSF9	ENSG00000064607	SUGP2	protein_coding	23	3	31	0.496	-0.094	27
SRSF9	ENSG00000076382	SPAG5	protein_coding	9	2	11	-1.289	-0.101	24
SRSF9	ENSG00000198899	MT-ATP6	protein_coding	4	2	7	-0.38	-0.102	26
SRSF9	ENSG00000146918	NCAPG2	protein_coding	14	2	18	-0.634	-0.103	27
SRSF9	ENSG00000066279	ASPM	protein_coding	14	3	14	-0.705	-0.103	26
SRSF9	ENSG00000154518	ATP5MC3	protein_coding	8	3	13	-0.723	-0.103	26
SRSF9	ENSG00000136930	PSMB7	protein_coding	6	3	7	-0.492	-0.11	17
SRSF9	ENSG00000112306	RPS12	protein_coding	3	3	8	-0.466	-0.113	21
SRSF9	ENSG00000131469	RPL27	protein_coding	10	3	14	-0.638	-0.113	17
SRSF9	ENSG00000168385	SEPT2	protein_coding	26	3	37	-0.275	-0.118	27
SRSF9	ENSG00000163041	H3F3A	protein_coding	10	3	11	-0.581	-0.118	23
SRSF9	ENSG00000198830	HMGN2	protein_coding	5	2	5	-0.681	-0.122	31
SRSF9	ENSG00000109572	CLCN3	protein_coding	8	3	8	1.015	-0.124	24
SRSF9	ENSG00000100201	DDX17	protein_coding	38	3	61	0.33	-0.124	18
SRSF9	ENSG00000196262	PPIA	protein_coding	13	3	14	-0.931	-0.132	21
SRSF9	ENSG00000198176	TFDP1	protein_coding	5	2	5	-0.941	-0.136	28
SRSF9	ENSG00000244509	APOBEC3C	protein_coding	2	1	2	-1.888	-0.136	10
SRSF9	ENSG00000132155	RAF1	protein_coding	21	3	24	-0.426	-0.137	24
SRSF9	ENSG00000198408	MGEA5	protein_coding	20	3	26	0.919	-0.146	20
SRSF9	ENSG00000164466	SFXN1	protein_coding	14	3	20	0.32	-0.146	26
SRSF9	ENSG00000152795	HNRNPDL	protein_coding	17	3	27	0.424	-0.147	26
SRSF9	ENSG00000069849	ATP1B3	protein_coding	12	3	13	0.313	-0.147	19
SRSF9	ENSG00000004487	KDM1A	protein_coding	13	3	15	-0.334	-0.147	25
SRSF9	ENSG00000101040	ZMYND8	protein_coding	8	2	9	0.534	-0.148	19
SRSF9	ENSG00000159140	SON	protein_coding	28	3	38	0.361	-0.148	23
SRSF9	ENSG00000141367	CLTC	protein_coding	36	3	47	0.245	-0.148	27
SRSF9	ENSG00000110955	ATP5F1B	protein_coding	16	3	22	-0.224	-0.148	29
SRSF9	ENSG00000108654	DDX5	protein_coding	28	3	44	0.663	-0.15	26
SRSF9	ENSG00000132780	NASP	protein_coding	22	3	29	-0.306	-0.151	22
SRSF9	ENSG00000198901	PRC1	protein_coding	13	3	14	-1.281	-0.151	29
SRSF9	ENSG00000105819	PMPCB	protein_coding	7	3	8	-0.42	-0.152	25
SRSF9	ENSG00000044115	CTNNA1	protein_coding	21	3	24	0.325	-0.155	25
SRSF9	ENSG00000088325	TPX2	protein_coding	12	3	15	-0.961	-0.155	27
SRSF9	ENSG00000132305	IMMT	protein_coding	8	3	8	-0.245	-0.156	26
SRSF9	ENSG00000196419	XRCC6	protein_coding	10	3	13	-0.313	-0.156	26
SRSF9	ENSG00000112081	SRSF3	protein_coding	19	3	25	-0.685	-0.156	28
SRSF9	ENSG00000009335	UBE3C	protein_coding	14	3	18	0.242	-0.157	27
SRSF9	ENSG00000004455	AK2	protein_coding	13	3	16	-0.327	-0.16	17
SRSF9	ENSG00000100836	PABPN1	protein_coding	17	3	24	-0.257	-0.162	19
SRSF9	ENSG00000145741	BTF3	protein_coding	12	3	14	-0.592	-0.162	26
SRSF9	ENSG00000117450	PRDX1	protein_coding	6	3	8	-0.11	-0.164	23
SRSF9	ENSG00000132341	RAN	protein_coding	16	3	23	-0.474	-0.165	32
SRSF9	ENSG00000131711	MAP1B	protein_coding	6	2	7	1.733	-0.166	17
SRSF9	ENSG00000113648	H2AFY	protein_coding	20	3	27	-0.193	-0.167	25
SRSF9	ENSG00000189266	PNRC2	protein_coding	5	3	5	-0.339	-0.167	19
SRSF9	ENSG00000091483	FH	protein_coding	4	2	4	-1.081	-0.167	18
SRSF9	ENSG00000163110	PDLIM5	protein_coding	16	3	18	-0.307	-0.169	19
SRSF9	ENSG00000117054	ACADM	protein_coding	13	3	18	-0.517	-0.169	21
SRSF9	ENSG00000174444	RPL4	protein_coding	13	3	23	-0.663	-0.169	15
SRSF9	ENSG00000254999	BRK1	protein_coding	4	2	5	-0.428	-0.17	25
SRSF9	ENSG00000121691	CAT	protein_coding	8	3	10	-0.435	-0.17	19
SRSF9	ENSG00000100714	MTHFD1	protein_coding	11	3	13	-0.466	-0.17	27
SRSF9	ENSG00000008988	RPS20	protein_coding	5	3	10	-0.89	-0.17	20
SRSF9	ENSG00000167766	ZNF83	protein_coding	12	2	14	0.646	-0.172	17
SRSF9	ENSG00000143321	HDGF	protein_coding	22	3	28	-0.196	-0.172	27
SRSF9	ENSG00000102287	GABRE	protein_coding	30	3	43	2.4	-0.173	14
SRSF9	ENSG00000196683	TOMM7	protein_coding	4	3	5	-0.614	-0.173	15
SRSF9	ENSG00000170248	PDCD6IP	protein_coding	7	3	8	0.695	-0.174	24
SRSF9	ENSG00000196821	C6orf106	protein_coding	6	3	6	-0.226	-0.174	19
SRSF9	ENSG00000122218	COPA	protein_coding	22	3	30	-0.468	-0.176	26
SRSF9	ENSG00000133318	RTN3	protein_coding	13	3	15	0.336	-0.177	21
SRSF9	ENSG00000149547	EI24	protein_coding	8	3	9	-0.475	-0.177	20
SRSF9	ENSG00000128951	DUT	protein_coding	7	3	8	-0.87	-0.177	26
SRSF9	ENSG00000175970	UNC119B	protein_coding	8	3	10	-0.64	-0.178	30
SRSF9	ENSG00000150753	CCT5	protein_coding	20	3	25	-0.219	-0.181	30
SRSF9	ENSG00000174437	ATP2A2	protein_coding	28	3	37	0.301	-0.182	29
SRSF9	ENSG00000085840	ORC1	protein_coding	2	1	2	-1.801	-0.182	27
SRSF9	ENSG00000090060	PAPOLA	protein_coding	14	3	18	0.116	-0.183	27
SRSF9	ENSG00000144791	LIMD1	protein_coding	18	2	20	0.568	-0.184	22
SRSF9	ENSG00000110330	BIRC2	protein_coding	11	2	14	-0.278	-0.184	22
SRSF9	ENSG00000094804	CDC6	protein_coding	6	3	7	-1.158	-0.184	28
SRSF9	ENSG00000064419	TNPO3	protein_coding	9	3	10	0.423	-0.185	27
SRSF9	ENSG00000171863	RPS7	protein_coding	15	3	21	-0.971	-0.185	15
SRSF9	ENSG00000106399	RPA3	protein_coding	1	1	1	-1.032	-0.185	24
SRSF9	ENSG00000113013	HSPA9	protein_coding	23	3	31	0.176	-0.187	25
SRSF9	ENSG00000152234	ATP5F1A	protein_coding	17	3	24	-0.457	-0.187	25
SRSF9	ENSG00000140941	MAP1LC3B	protein_coding	6	3	7	1.396	-0.188	18
SRSF9	ENSG00000120705	ETF1	protein_coding	13	3	15	0.635	-0.188	25
SRSF9	ENSG00000188612	SUMO2	protein_coding	5	3	7	-0.269	-0.188	28
SRSF9	ENSG00000136108	CKAP2	protein_coding	5	3	5	-0.857	-0.188	28
SRSF9	ENSG00000169045	HNRNPH1	protein_coding	18	3	30	0.316	-0.189	25
SRSF9	ENSG00000068697	LAPTM4A	protein_coding	4	3	6	-0.164	-0.189	23
SRSF9	ENSG00000197622	CDC42SE1	protein_coding	10	3	11	1.018	-0.19	26
SRSF9	ENSG00000076043	REXO2	protein_coding	6	3	8	0.523	-0.19	21
SRSF9	ENSG00000061676	NCKAP1	protein_coding	12	3	14	0.43	-0.19	26
SRSF9	ENSG00000163479	SSR2	protein_coding	14	3	22	-0.395	-0.19	20
SRSF9	ENSG00000163918	RFC4	protein_coding	3	2	4	-0.725	-0.191	28
SRSF9	ENSG00000173517	PEAK1	protein_coding	10	2	12	0.338	-0.192	18
SRSF9	ENSG00000110696	C11orf58	protein_coding	22	3	26	0.153	-0.192	28
SRSF9	ENSG00000107341	UBE2R2	protein_coding	3	3	4	-0.22	-0.193	26
SRSF9	ENSG00000062485	CS	protein_coding	18	3	26	-0.317	-0.193	30
SRSF9	ENSG00000135624	CCT7	protein_coding	14	3	19	-0.729	-0.193	29
SRSF9	ENSG00000135829	DHX9	protein_coding	26	3	30	-0.36	-0.195	30
SRSF9	ENSG00000152601	MBNL1	protein_coding	18	3	20	1.013	-0.196	18
SRSF9	ENSG00000148700	ADD3	protein_coding	7	2	8	-0.305	-0.196	23
SRSF9	ENSG00000142864	SERBP1	protein_coding	18	3	24	-0.334	-0.196	25
SRSF9	ENSG00000134109	EDEM1	protein_coding	15	3	16	0.389	-0.197	26
SRSF9	ENSG00000213585	VDAC1	protein_coding	3	2	3	-0.382	-0.197	22
SRSF9	ENSG00000182481	KPNA2	protein_coding	5	3	7	-0.573	-0.198	30
SRSF9	ENSG00000156482	RPL30	protein_coding	11	3	14	-0.767	-0.198	21
SRSF9	ENSG00000117632	STMN1	protein_coding	6	2	7	-1.439	-0.2	23
SRSF9	ENSG00000153113	CAST	protein_coding	8	3	9	0.52	-0.201	20
SRSF9	ENSG00000137812	KNL1	protein_coding	8	2	8	-0.509	-0.201	25
SRSF9	ENSG00000103018	CYB5B	protein_coding	15	3	18	-0.598	-0.201	20
SRSF9	ENSG00000025800	KPNA6	protein_coding	17	3	21	0.349	-0.202	24
SRSF9	ENSG00000136381	IREB2	protein_coding	11	3	13	0.301	-0.202	26
SRSF9	ENSG00000119318	RAD23B	protein_coding	17	3	20	0.112	-0.203	28
SRSF9	ENSG00000136436	CALCOCO2	protein_coding	13	3	13	-0.268	-0.203	20
SRSF9	ENSG00000197894	ADH5	protein_coding	12	3	17	-0.807	-0.203	26
SRSF9	ENSG00000007202	KIAA0100	protein_coding	39	3	47	0.281	-0.204	20
SRSF9	ENSG00000125356	NDUFA1	protein_coding	3	3	5	-0.565	-0.204	16
SRSF9	ENSG00000123066	MED13L	protein_coding	13	3	15	0.36	-0.206	23
SRSF9	ENSG00000149187	CELF1	protein_coding	32	3	34	0.261	-0.206	22
SRSF9	ENSG00000153944	MSI2	protein_coding	10	2	11	0.208	-0.206	26
SRSF9	ENSG00000163900	TMEM41A	protein_coding	5	3	5	-0.495	-0.206	21
SRSF9	ENSG00000118496	FBXO30	protein_coding	12	3	13	0.569	-0.207	19
SRSF9	ENSG00000099942	CRKL	protein_coding	12	3	14	-0.329	-0.207	26
SRSF9	ENSG00000214736	TOMM6	protein_coding	6	3	8	-0.499	-0.207	0
SRSF9	ENSG00000197969	VPS13A	protein_coding	33	3	38	1.485	-0.208	21
SRSF9	ENSG00000108953	YWHAE	protein_coding	13	3	15	-0.134	-0.208	25
SRSF9	ENSG00000131269	ABCB7	protein_coding	6	3	6	-0.418	-0.208	22
SRSF9	ENSG00000138674	SEC31A	protein_coding	34	3	44	-0.578	-0.208	23
SRSF9	ENSG00000120533	ENY2	protein_coding	2	2	4	-0.589	-0.208	21
SRSF9	ENSG00000167325	RRM1	protein_coding	4	2	4	-0.738	-0.208	28
SRSF9	ENSG00000080986	NDC80	protein_coding	3	2	3	-1.063	-0.208	21
SRSF9	ENSG00000055609	KMT2C	protein_coding	42	3	47	1.034	-0.209	23
SRSF9	ENSG00000157450	RNF111	protein_coding	12	2	14	0.497	-0.209	25
SRSF9	ENSG00000112308	C6orf62	protein_coding	12	3	14	-0.19	-0.209	21
SRSF9	ENSG00000118363	SPCS2	protein_coding	8	3	10	-0.716	-0.209	20
SRSF9	ENSG00000138757	G3BP2	protein_coding	15	3	17	0.574	-0.21	22
SRSF9	ENSG00000205937	RNPS1	protein_coding	17	2	19	-1.376	-0.21	27
SRSF9	ENSG00000166710	B2M	protein_coding	10	3	15	0.572	-0.211	13
SRSF9	ENSG00000206560	ANKRD28	protein_coding	17	3	21	0.359	-0.212	23
SRSF9	ENSG00000144320	LNPK	protein_coding	4	2	5	-0.396	-0.212	22
SRSF9	ENSG00000179195	ZNF664	protein_coding	10	3	15	0.305	-0.213	30
SRSF9	ENSG00000165119	HNRNPK	protein_coding	27	3	40	-0.373	-0.213	29
SRSF9	ENSG00000101558	VAPA	protein_coding	26	3	33	0.355	-0.214	20
SRSF9	ENSG00000197312	DDI2	protein_coding	22	2	28	-0.388	-0.215	24
SRSF9	ENSG00000147419	CCDC25	protein_coding	2	1	2	-0.525	-0.216	20
SRSF9	ENSG00000004779	NDUFAB1	protein_coding	4	2	4	-0.695	-0.216	21
SRSF9	ENSG00000171848	RRM2	protein_coding	14	3	17	-1.1	-0.216	28
SRSF9	ENSG00000169756	LIMS1	protein_coding	3	2	5	-0.414	-0.217	21
SRSF9	ENSG00000137804	NUSAP1	protein_coding	4	2	5	-1.145	-0.217	26
SRSF9	ENSG00000157106	SMG1	protein_coding	68	3	97	1.118	-0.218	24
SRSF9	ENSG00000145860	RNF145	protein_coding	4	2	4	0.445	-0.218	27
SRSF9	ENSG00000100528	CNIH1	protein_coding	6	2	6	-0.16	-0.218	24
SRSF9	ENSG00000087302	RTRAF	protein_coding	4	2	5	-0.509	-0.218	16
SRSF9	ENSG00000241468	ATP5MF	protein_coding	7	3	8	-0.522	-0.218	17
SRSF9	ENSG00000109805	NCAPG	protein_coding	4	2	5	-1.221	-0.218	25
SRSF9	ENSG00000005483	KMT2E	protein_coding	22	3	26	0.35	-0.219	23
SRSF9	ENSG00000142676	RPL11	protein_coding	11	3	17	-0.238	-0.22	18
SRSF9	ENSG00000170515	PA2G4	protein_coding	11	3	16	-0.318	-0.22	25
SRSF9	ENSG00000100380	ST13	protein_coding	8	3	10	-0.559	-0.22	24
SRSF9	ENSG00000150093	ITGB1	protein_coding	22	3	26	0.92	-0.221	26
SRSF9	ENSG00000048649	RSF1	protein_coding	32	3	35	0.411	-0.221	23
SRSF9	ENSG00000101745	ANKRD12	protein_coding	13	2	16	0.773	-0.222	22
SRSF9	ENSG00000059588	TARBP1	protein_coding	16	2	19	0.362	-0.222	18
SRSF9	ENSG00000143106	PSMA5	protein_coding	9	3	12	-0.393	-0.222	24
SRSF9	ENSG00000115866	DARS	protein_coding	9	2	11	-0.445	-0.222	20
SRSF9	ENSG00000096060	FKBP5	protein_coding	10	2	10	0.714	-0.223	15
SRSF9	ENSG00000112335	SNX3	protein_coding	2	2	3	-0.29	-0.223	21
SRSF9	ENSG00000084070	SMAP2	protein_coding	4	2	5	-0.891	-0.223	10
SRSF9	ENSG00000170113	NIPA1	protein_coding	9	2	10	0.68	-0.224	24
SRSF9	ENSG00000131828	PDHA1	protein_coding	13	2	15	-0.431	-0.224	20
SRSF9	ENSG00000111142	METAP2	protein_coding	9	3	11	-0.476	-0.224	30
SRSF9	ENSG00000078674	PCM1	protein_coding	33	2	40	0.662	-0.225	24
SRSF9	ENSG00000196531	NACA	protein_coding	20	3	30	-0.264	-0.226	19
SRSF9	ENSG00000102054	RBBP7	protein_coding	11	3	12	-0.481	-0.226	28
SRSF9	ENSG00000089053	ANAPC5	protein_coding	26	2	33	-0.296	-0.227	31
SRSF9	ENSG00000161800	RACGAP1	protein_coding	8	3	9	-0.947	-0.227	29
SRSF9	ENSG00000164754	RAD21	protein_coding	20	3	29	-0.12	-0.228	28
SRSF9	ENSG00000013375	PGM3	protein_coding	14	3	18	-0.196	-0.228	25
SRSF9	ENSG00000100129	EIF3L	protein_coding	9	3	11	-0.609	-0.229	22
SRSF9	ENSG00000141279	NPEPPS	protein_coding	22	3	26	0.491	-0.23	26
SRSF9	ENSG00000089289	IGBP1	protein_coding	3	2	3	-0.649	-0.23	16
SRSF9	ENSG00000111450	STX2	protein_coding	5	2	7	0.905	-0.231	21
SRSF9	ENSG00000112078	KCTD20	protein_coding	14	3	17	0.352	-0.231	22
SRSF9	ENSG00000112062	MAPK14	protein_coding	15	2	18	0.186	-0.231	24
SRSF9	ENSG00000147677	EIF3H	protein_coding	15	3	16	-0.58	-0.231	25
SRSF9	ENSG00000136485	DCAF7	protein_coding	14	2	18	-0.724	-0.231	30
SRSF9	ENSG00000184661	CDCA2	protein_coding	6	2	7	-0.971	-0.231	25
SRSF9	ENSG00000134057	CCNB1	protein_coding	8	3	10	-1.433	-0.231	30
SRSF9	ENSG00000108389	MTMR4	protein_coding	22	2	27	0.363	-0.232	20
SRSF9	ENSG00000115762	PLEKHB2	protein_coding	18	3	22	0.288	-0.232	25
SRSF9	ENSG00000143870	PDIA6	protein_coding	21	3	32	-0.209	-0.232	30
SRSF9	ENSG00000113368	LMNB1	protein_coding	6	3	7	-0.928	-0.233	28
SRSF9	ENSG00000189007	ADAT2	protein_coding	5	2	6	0.904	-0.234	13
SRSF9	ENSG00000117859	OSBPL9	protein_coding	12	2	18	0.463	-0.234	22
SRSF9	ENSG00000198900	TOP1	protein_coding	11	3	12	0.273	-0.234	28
SRSF9	ENSG00000118181	RPS25	protein_coding	4	3	8	-0.467	-0.234	14
SRSF9	ENSG00000078668	VDAC3	protein_coding	13	3	14	-0.514	-0.234	25
SRSF9	ENSG00000117523	PRRC2C	protein_coding	37	3	44	0.624	-0.235	21
SRSF9	ENSG00000166197	NOLC1	protein_coding	18	3	22	0.318	-0.235	27
SRSF9	ENSG00000168137	SETD5	protein_coding	35	3	44	0.213	-0.235	24
SRSF9	ENSG00000257103	LSM14A	protein_coding	10	3	13	-0.305	-0.235	27
SRSF9	ENSG00000116406	EDEM3	protein_coding	14	2	15	0.543	-0.236	23
SRSF9	ENSG00000035928	RFC1	protein_coding	18	3	22	-0.314	-0.236	24
SRSF9	ENSG00000154839	SKA1	protein_coding	2	2	2	-0.94	-0.236	29
SRSF9	ENSG00000160551	TAOK1	protein_coding	24	3	27	0.824	-0.237	26
SRSF9	ENSG00000157741	UBN2	protein_coding	14	3	18	0.805	-0.237	20
SRSF9	ENSG00000166326	TRIM44	protein_coding	4	2	5	0.264	-0.237	23
SRSF9	ENSG00000069275	NUCKS1	protein_coding	21	3	26	-0.402	-0.237	20
SRSF9	ENSG00000146476	ARMT1	protein_coding	4	2	4	-0.411	-0.237	24
SRSF9	ENSG00000143653	SCCPDH	protein_coding	5	3	6	-0.608	-0.237	20
SRSF9	ENSG00000140525	FANCI	protein_coding	11	2	13	-0.694	-0.237	24
SRSF9	ENSG00000108582	CPD	protein_coding	17	3	22	0.264	-0.238	20
SRSF9	ENSG00000136868	SLC31A1	protein_coding	9	3	12	-0.254	-0.238	22
SRSF9	ENSG00000187514	PTMA	protein_coding	8	3	14	-0.466	-0.238	26
SRSF9	ENSG00000110700	RPS13	protein_coding	7	3	10	-0.54	-0.238	8
SRSF9	ENSG00000100941	PNN	protein_coding	19	3	27	0.721	-0.239	23
SRSF9	ENSG00000173812	EIF1	protein_coding	15	3	22	-0.234	-0.24	14
SRSF9	ENSG00000147383	NSDHL	protein_coding	2	2	2	-1.27	-0.24	23
SRSF9	ENSG00000278053	DDX52	protein_coding	10	3	12	0.533	-0.241	23
SRSF9	ENSG00000165392	WRN	protein_coding	5	1	5	0.522	-0.241	21
SRSF9	ENSG00000005022	SLC25A5	protein_coding	8	3	10	-1.175	-0.241	28
SRSF9	ENSG00000108946	PRKAR1A	protein_coding	13	2	23	-0.154	-0.242	25
SRSF9	ENSG00000107290	SETX	protein_coding	21	2	24	0.615	-0.243	23
SRSF9	ENSG00000162688	AGL	protein_coding	5	3	5	0.244	-0.243	21
SRSF9	ENSG00000109861	CTSC	protein_coding	9	3	12	0.388	-0.244	13
SRSF9	ENSG00000085832	EPS15	protein_coding	13	3	14	0.346	-0.244	25
SRSF9	ENSG00000133393	FOPNL	protein_coding	4	2	4	-0.216	-0.244	27
SRSF9	ENSG00000186468	RPS23	protein_coding	6	3	9	-0.617	-0.244	15
SRSF9	ENSG00000106344	RBM28	protein_coding	11	3	11	0.411	-0.245	26
SRSF9	ENSG00000133103	COG6	protein_coding	8	3	8	-0.904	-0.245	25
SRSF9	ENSG00000149554	CHEK1	protein_coding	2	2	3	-1.136	-0.245	22
SRSF9	ENSG00000109184	DCUN1D4	protein_coding	12	2	13	0.816	-0.246	17
SRSF9	ENSG00000116459	ATP5PB	protein_coding	3	1	3	-0.707	-0.246	27
SRSF9	ENSG00000112159	MDN1	protein_coding	74	3	86	1.008	-0.247	22
SRSF9	ENSG00000156504	FAM122B	protein_coding	6	3	7	0.784	-0.247	22
SRSF9	ENSG00000163960	UBXN7	protein_coding	14	3	15	0.45	-0.247	24
SRSF9	ENSG00000131069	ACSS2	protein_coding	14	2	22	-1.027	-0.247	12
SRSF9	ENSG00000198625	MDM4	protein_coding	17	3	22	0.917	-0.248	17
SRSF9	ENSG00000116062	MSH6	protein_coding	15	3	19	-0.184	-0.248	26
SRSF9	ENSG00000171530	TBCA	protein_coding	6	2	6	-0.417	-0.248	24
SRSF9	ENSG00000085511	MAP3K4	protein_coding	17	2	21	-0.448	-0.248	21
SRSF9	ENSG00000100442	FKBP3	protein_coding	6	3	7	-0.456	-0.248	25
SRSF9	ENSG00000134318	ROCK2	protein_coding	18	3	25	1.161	-0.249	23
SRSF9	ENSG00000180530	NRIP1	protein_coding	12	2	16	0.349	-0.249	23
SRSF9	ENSG00000009954	BAZ1B	protein_coding	18	3	23	0.229	-0.249	26
SRSF9	ENSG00000170522	ELOVL6	protein_coding	8	2	9	-0.763	-0.249	19
SRSF9	ENSG00000087586	AURKA	protein_coding	6	3	7	-1.43	-0.249	26
SRSF9	ENSG00000137168	PPIL1	protein_coding	3	3	5	-0.354	-0.25	27
SRSF9	ENSG00000068489	PRR11	protein_coding	6	3	8	-1.29	-0.25	24
SRSF9	ENSG00000120265	PCMT1	protein_coding	2	2	3	0.262	-0.251	23
SRSF9	ENSG00000100883	SRP54	protein_coding	10	3	13	0.254	-0.251	27
SRSF9	ENSG00000120733	KDM3B	protein_coding	20	3	24	0.17	-0.251	24
SRSF9	ENSG00000147872	PLIN2	protein_coding	14	2	19	1.178	-0.252	18
SRSF9	ENSG00000158470	B4GALT5	protein_coding	7	3	8	1.096	-0.252	27
SRSF9	ENSG00000141198	TOM1L1	protein_coding	5	2	5	-0.234	-0.252	25
SRSF9	ENSG00000119707	RBM25	protein_coding	22	3	31	0.687	-0.253	21
SRSF9	ENSG00000168092	PAFAH1B2	protein_coding	11	3	14	0.191	-0.253	21
SRSF9	ENSG00000197965	MPZL1	protein_coding	9	3	11	-0.575	-0.253	23
SRSF9	ENSG00000066855	MTFR1	protein_coding	6	2	7	-0.599	-0.253	28
SRSF9	ENSG00000126070	AGO3	protein_coding	13	2	18	0.667	-0.254	23
SRSF9	ENSG00000134294	SLC38A2	protein_coding	33	3	46	0.649	-0.254	17
SRSF9	ENSG00000126524	SBDS	protein_coding	4	2	4	0.353	-0.254	24
SRSF9	ENSG00000101843	PSMD10	protein_coding	2	2	2	-0.881	-0.254	27
SRSF9	ENSG00000113300	CNOT6	protein_coding	8	3	9	0.347	-0.255	25
SRSF9	ENSG00000163399	ATP1A1	protein_coding	40	3	56	0.332	-0.255	20
SRSF9	ENSG00000034713	GABARAPL2	protein_coding	4	1	4	-0.215	-0.255	19
SRSF9	ENSG00000070756	PABPC1	protein_coding	22	3	30	-0.537	-0.255	23
SRSF9	ENSG00000101003	GINS1	protein_coding	5	2	6	-1.324	-0.255	28
SRSF9	ENSG00000167842	MIS12	protein_coding	7	3	8	0.625	-0.256	20
SRSF9	ENSG00000127022	CANX	protein_coding	20	3	32	-0.137	-0.256	21
SRSF9	ENSG00000084754	HADHA	protein_coding	15	3	17	-1.092	-0.256	20
SRSF9	ENSG00000108443	RPS6KB1	protein_coding	13	3	18	0.613	-0.257	25
SRSF9	ENSG00000132383	RPA1	protein_coding	4	3	5	-0.437	-0.257	28
SRSF9	ENSG00000147274	RBMX	protein_coding	12	3	16	-0.496	-0.257	29
SRSF9	ENSG00000162402	USP24	protein_coding	37	3	44	0.348	-0.258	23
SRSF9	ENSG00000187555	USP7	protein_coding	13	2	17	-0.196	-0.258	24
SRSF9	ENSG00000166226	CCT2	protein_coding	17	3	24	-0.3	-0.258	31
SRSF9	ENSG00000129003	VPS13C	protein_coding	31	3	36	0.745	-0.259	23
SRSF9	ENSG00000145495	MARCH6	protein_coding	21	3	25	0.528	-0.259	19
SRSF9	ENSG00000170540	ARL6IP1	protein_coding	11	3	12	-0.893	-0.259	25
SRSF9	ENSG00000069974	RAB27A	protein_coding	4	2	6	1.461	-0.26	18
SRSF9	ENSG00000197608	ZNF841	protein_coding	14	2	16	0.957	-0.26	17
SRSF9	ENSG00000179152	TCAIM	protein_coding	4	2	4	0.677	-0.26	16
SRSF9	ENSG00000146247	PHIP	protein_coding	24	3	30	0.277	-0.26	15
SRSF9	ENSG00000114354	TFG	protein_coding	14	3	16	-0.305	-0.26	25
SRSF9	ENSG00000118680	MYL12B	protein_coding	2	2	2	0.284	-0.261	14
SRSF9	ENSG00000114503	NCBP2	protein_coding	12	3	15	0.254	-0.261	28
SRSF9	ENSG00000128708	HAT1	protein_coding	3	2	4	-0.297	-0.261	27
SRSF9	ENSG00000130227	XPO7	protein_coding	15	3	17	-0.385	-0.261	25
SRSF9	ENSG00000162613	FUBP1	protein_coding	21	3	28	-0.438	-0.261	25
SRSF9	ENSG00000105810	CDK6	protein_coding	16	3	23	1.282	-0.262	18
SRSF9	ENSG00000171988	JMJD1C	protein_coding	17	3	19	0.353	-0.262	28
SRSF9	ENSG00000169905	TOR1AIP2	protein_coding	17	3	17	0.286	-0.262	11
SRSF9	ENSG00000173660	UQCRH	protein_coding	7	3	9	-0.205	-0.262	21
SRSF9	ENSG00000115091	ACTR3	protein_coding	15	3	23	0.623	-0.263	26
SRSF9	ENSG00000147548	NSD3	protein_coding	10	2	12	0.541	-0.263	21
SRSF9	ENSG00000092108	SCFD1	protein_coding	10	3	11	0.319	-0.263	20
SRSF9	ENSG00000188846	RPL14	protein_coding	8	3	12	-0.803	-0.263	18
SRSF9	ENSG00000113658	SMAD5	protein_coding	18	3	19	0.614	-0.264	24
SRSF9	ENSG00000104341	LAPTM4B	protein_coding	7	2	8	-0.122	-0.264	23
SRSF9	ENSG00000134333	LDHA	protein_coding	19	3	34	-0.341	-0.264	27
SRSF9	ENSG00000111237	VPS29	protein_coding	3	2	4	-0.502	-0.264	28
SRSF9	ENSG00000142731	PLK4	protein_coding	3	3	4	-1.186	-0.264	28
SRSF9	ENSG00000166479	TMX3	protein_coding	11	2	12	0.97	-0.265	23
SRSF9	ENSG00000113558	SKP1	protein_coding	6	3	10	-0.498	-0.265	22
SRSF9	ENSG00000101782	RIOK3	protein_coding	3	2	4	0.679	-0.266	19
SRSF9	ENSG00000065613	SLK	protein_coding	7	3	7	0.646	-0.266	24
SRSF9	ENSG00000125107	CNOT1	protein_coding	35	3	47	-0.135	-0.266	26
SRSF9	ENSG00000165650	PDZD8	protein_coding	17	3	19	0.907	-0.267	23
SRSF9	ENSG00000136813	ECPAS	protein_coding	23	3	24	0.467	-0.267	20
SRSF9	ENSG00000136051	WASHC4	protein_coding	9	3	13	0.25	-0.267	24
SRSF9	ENSG00000198815	FOXJ3	protein_coding	12	3	14	0.383	-0.268	25
SRSF9	ENSG00000055917	PUM2	protein_coding	29	3	35	0.312	-0.268	25
SRSF9	ENSG00000155189	AGPAT5	protein_coding	9	2	10	0.449	-0.269	26
SRSF9	ENSG00000122729	ACO1	protein_coding	1	1	1	-0.515	-0.269	17
SRSF9	ENSG00000145604	SKP2	protein_coding	8	3	8	-1.025	-0.269	25
SRSF9	ENSG00000164611	PTTG1	protein_coding	3	2	4	-1.286	-0.269	18
SRSF9	ENSG00000047410	TPR	protein_coding	29	3	35	0.603	-0.27	25
SRSF9	ENSG00000071189	SNX13	protein_coding	13	3	15	0.522	-0.27	25
SRSF9	ENSG00000164096	C4orf3	protein_coding	2	3	3	-0.282	-0.27	18
SRSF9	ENSG00000164919	COX6C	protein_coding	2	2	2	-0.323	-0.27	21
SRSF9	ENSG00000124380	SNRNP27	protein_coding	1	1	1	-0.872	-0.27	29
SRSF9	ENSG00000166483	WEE1	protein_coding	14	3	15	-0.489	-0.271	23
SRSF9	ENSG00000109536	FRG1	protein_coding	2	2	2	-0.708	-0.271	14
SRSF9	ENSG00000075415	SLC25A3	protein_coding	20	3	25	-0.894	-0.271	30
SRSF9	ENSG00000011295	TTC19	protein_coding	10	3	10	0.644	-0.272	20
SRSF9	ENSG00000113649	TCERG1	protein_coding	23	3	27	0.269	-0.272	21
SRSF9	ENSG00000070770	CSNK2A2	protein_coding	11	3	14	-0.17	-0.272	21
SRSF9	ENSG00000126698	DNAJC8	protein_coding	3	2	4	-0.319	-0.272	24
SRSF9	ENSG00000278535	DHRS11	protein_coding	5	2	5	-1.489	-0.272	15
SRSF9	ENSG00000115355	CCDC88A	protein_coding	21	3	25	0.422	-0.273	18
SRSF9	ENSG00000168374	ARF4	protein_coding	14	3	17	-0.375	-0.273	21
SRSF9	ENSG00000121879	PIK3CA	protein_coding	3	2	4	0.821	-0.274	24
SRSF9	ENSG00000100580	TMED8	protein_coding	2	2	2	0.422	-0.274	20
SRSF9	ENSG00000196950	SLC39A10	protein_coding	14	3	16	0.373	-0.274	25
SRSF9	ENSG00000119396	RAB14	protein_coding	12	3	13	-0.174	-0.274	22
SRSF9	ENSG00000126858	RHOT1	protein_coding	12	2	14	-0.712	-0.274	25
SRSF9	ENSG00000169679	BUB1	protein_coding	8	3	9	-1.325	-0.274	27
SRSF9	ENSG00000168461	RAB31	protein_coding	2	1	2	1.512	-0.275	16
SRSF9	ENSG00000180263	FGD6	protein_coding	1	1	1	1.312	-0.275	23
SRSF9	ENSG00000079950	STX7	protein_coding	5	2	6	0.504	-0.275	15
SRSF9	ENSG00000096063	SRPK1	protein_coding	22	3	30	0.479	-0.275	28
SRSF9	ENSG00000198399	ITSN2	protein_coding	13	3	15	0.558	-0.276	22
SRSF9	ENSG00000103275	UBE2I	protein_coding	25	3	30	-0.361	-0.276	28
SRSF9	ENSG00000163636	PSMD6	protein_coding	6	3	11	-0.474	-0.276	20
SRSF9	ENSG00000162385	MAGOH	protein_coding	3	3	4	-0.56	-0.277	24
SRSF9	ENSG00000067369	TP53BP1	protein_coding	14	3	16	0.562	-0.278	23
SRSF9	ENSG00000117724	CENPF	protein_coding	23	3	29	-0.795	-0.278	27
SRSF9	ENSG00000102763	VWA8	protein_coding	6	2	7	-0.978	-0.278	18
SRSF9	ENSG00000069956	MAPK6	protein_coding	15	3	18	0.171	-0.279	25
SRSF9	ENSG00000108561	C1QBP	protein_coding	12	3	14	-0.473	-0.279	31
SRSF9	ENSG00000140526	ABHD2	protein_coding	8	2	8	0.44	-0.28	21
SRSF9	ENSG00000101972	STAG2	protein_coding	7	3	8	0.333	-0.28	22
SRSF9	ENSG00000184752	NDUFA12	protein_coding	2	2	2	-0.65	-0.28	28
SRSF9	ENSG00000103342	GSPT1	protein_coding	24	3	31	0.554	-0.281	28
SRSF9	ENSG00000143742	SRP9	protein_coding	6	3	6	-0.406	-0.281	23
SRSF9	ENSG00000100225	FBXO7	protein_coding	11	3	13	-0.65	-0.281	22
SRSF9	ENSG00000011426	ANLN	protein_coding	9	3	11	-1.143	-0.281	25
SRSF9	ENSG00000166803	PCLAF	protein_coding	2	2	2	-1.708	-0.281	23
SRSF9	ENSG00000158417	EIF5B	protein_coding	11	2	14	0.479	-0.282	16
SRSF9	ENSG00000103479	RBL2	protein_coding	12	2	18	0.384	-0.282	23
SRSF9	ENSG00000078747	ITCH	protein_coding	11	3	12	0.256	-0.282	24
SRSF9	ENSG00000113384	GOLPH3	protein_coding	11	3	12	-0.227	-0.282	24
SRSF9	ENSG00000198034	RPS4X	protein_coding	11	3	16	-0.859	-0.282	13
SRSF9	ENSG00000100697	DICER1	protein_coding	29	3	36	0.592	-0.283	23
SRSF9	ENSG00000107372	ZFAND5	protein_coding	12	3	15	0.568	-0.283	16
SRSF9	ENSG00000164292	RHOBTB3	protein_coding	11	3	12	0.521	-0.283	18
SRSF9	ENSG00000111897	SERINC1	protein_coding	8	3	10	0.096	-0.283	27
SRSF9	ENSG00000184007	PTP4A2	protein_coding	12	3	15	-0.361	-0.283	21
SRSF9	ENSG00000132424	PNISR	protein_coding	26	3	37	0.491	-0.284	18
SRSF9	ENSG00000132286	TIMM10B	protein_coding	6	3	10	-0.397	-0.284	20
SRSF9	ENSG00000164040	PGRMC2	protein_coding	12	3	15	-0.461	-0.284	15
SRSF9	ENSG00000183291	SELENOF	protein_coding	6	3	8	-0.334	-0.285	24
SRSF9	ENSG00000122034	GTF3A	protein_coding	2	2	2	-0.448	-0.285	18
SRSF9	ENSG00000171928	TVP23B	protein_coding	3	3	3	0.205	-0.286	22
SRSF9	ENSG00000070831	CDC42	protein_coding	7	3	7	0.185	-0.286	24
SRSF9	ENSG00000146433	TMEM181	protein_coding	5	2	5	-0.342	-0.286	22
SRSF9	ENSG00000084090	STARD7	protein_coding	13	3	15	-0.416	-0.286	27
SRSF9	ENSG00000104635	SLC39A14	protein_coding	13	2	17	-0.472	-0.286	18
SRSF9	ENSG00000166797	FAM96A	protein_coding	2	3	4	-0.529	-0.286	26
SRSF9	ENSG00000241837	ATP5PO	protein_coding	4	3	4	-0.601	-0.286	17
SRSF9	ENSG00000071082	RPL31	protein_coding	15	3	18	-0.688	-0.286	13
SRSF9	ENSG00000067955	CBFB	protein_coding	9	3	10	0.508	-0.287	21
SRSF9	ENSG00000162521	RBBP4	protein_coding	14	3	16	-0.347	-0.287	26
SRSF9	ENSG00000160131	VMA21	protein_coding	2	2	2	-0.38	-0.287	23
SRSF9	ENSG00000100462	PRMT5	protein_coding	12	3	18	-0.667	-0.287	29
SRSF9	ENSG00000138778	CENPE	protein_coding	1	1	1	-0.914	-0.287	27
SRSF9	ENSG00000138382	METTL5	protein_coding	3	1	3	0.227	-0.288	16
SRSF9	ENSG00000142856	ITGB3BP	protein_coding	1	1	1	-0.557	-0.288	17
SRSF9	ENSG00000113810	SMC4	protein_coding	8	3	12	-0.59	-0.288	26
SRSF9	ENSG00000102172	SMS	protein_coding	4	2	4	0.432	-0.289	22
SRSF9	ENSG00000182670	TTC3	protein_coding	36	3	46	0.182	-0.289	21
SRSF9	ENSG00000096384	HSP90AB1	protein_coding	21	3	33	-0.445	-0.289	27
SRSF9	ENSG00000100902	PSMA6	protein_coding	13	3	20	-0.478	-0.289	30
SRSF9	ENSG00000132824	SERINC3	protein_coding	12	3	15	0.134	-0.29	24
SRSF9	ENSG00000145817	YIPF5	protein_coding	3	2	3	-0.3	-0.29	23
SRSF9	ENSG00000162607	USP1	protein_coding	8	3	9	-0.368	-0.29	24
SRSF9	ENSG00000115484	CCT4	protein_coding	8	3	9	-0.435	-0.29	27
SRSF9	ENSG00000152332	UHMK1	protein_coding	13	3	14	0.986	-0.291	22
SRSF9	ENSG00000133835	HSD17B4	protein_coding	21	3	30	-1.055	-0.291	20
SRSF9	ENSG00000133657	ATP13A3	protein_coding	37	3	44	1.043	-0.292	25
SRSF9	ENSG00000167378	IRGQ	protein_coding	6	2	8	0.968	-0.292	17
SRSF9	ENSG00000198677	TTC37	protein_coding	20	3	27	0.255	-0.292	26
SRSF9	ENSG00000241343	RPL36A	protein_coding	9	3	12	-0.43	-0.292	19
SRSF9	ENSG00000168653	NDUFS5	protein_coding	5	3	5	-0.47	-0.292	17
SRSF9	ENSG00000095002	MSH2	protein_coding	1	1	1	-0.722	-0.292	26
SRSF9	ENSG00000072571	HMMR	protein_coding	2	2	2	-1.717	-0.292	28
SRSF9	ENSG00000113240	CLK4	protein_coding	6	2	8	0.781	-0.293	19
SRSF9	ENSG00000120802	TMPO	protein_coding	9	3	11	-0.338	-0.293	30
SRSF9	ENSG00000115760	BIRC6	protein_coding	51	3	62	0.458	-0.294	25
SRSF9	ENSG00000136628	EPRS	protein_coding	10	2	10	0.365	-0.294	23
SRSF9	ENSG00000175216	CKAP5	protein_coding	18	3	22	-0.244	-0.294	28
SRSF9	ENSG00000154723	ATP5PF	protein_coding	3	2	4	-0.572	-0.294	17
SRSF9	ENSG00000117650	NEK2	protein_coding	2	2	2	-1.687	-0.294	27
SRSF9	ENSG00000124207	CSE1L	protein_coding	9	3	11	-0.375	-0.295	29
SRSF9	ENSG00000109920	FNBP4	protein_coding	20	3	27	0.284	-0.296	21
SRSF9	ENSG00000189091	SF3B3	protein_coding	34	3	49	-0.423	-0.296	29
SRSF9	ENSG00000100196	KDELR3	protein_coding	4	3	5	0.435	-0.297	13
SRSF9	ENSG00000133703	KRAS	protein_coding	2	1	2	0.351	-0.297	24
SRSF9	ENSG00000008952	SEC62	protein_coding	6	3	8	0.259	-0.297	22
SRSF9	ENSG00000140374	ETFA	protein_coding	18	3	21	-0.422	-0.297	27
SRSF9	ENSG00000121988	ZRANB3	protein_coding	8	2	9	-0.849	-0.297	24
SRSF9	ENSG00000143476	DTL	protein_coding	1	1	1	-1.098	-0.297	24
SRSF9	ENSG00000162434	JAK1	protein_coding	10	3	10	0.57	-0.298	26
SRSF9	ENSG00000101608	MYL12A	protein_coding	4	3	5	0.442	-0.298	16
SRSF9	ENSG00000155508	CNOT8	protein_coding	9	3	11	-0.43	-0.298	24
SRSF9	ENSG00000133935	ERG28	protein_coding	4	2	4	-1.254	-0.298	15
SRSF9	ENSG00000131389	SLC6A6	protein_coding	10	2	10	1.449	-0.299	20
SRSF9	ENSG00000265808	SEC22B	protein_coding	10	3	11	-0.346	-0.299	26
SRSF9	ENSG00000070882	OSBPL3	protein_coding	8	3	9	0.714	-0.3	18
SRSF9	ENSG00000166889	PATL1	protein_coding	7	3	8	0.413	-0.3	28
SRSF9	ENSG00000181904	C5orf24	protein_coding	8	2	10	0.311	-0.3	24
SRSF9	ENSG00000075292	ZNF638	protein_coding	36	3	43	0.234	-0.3	22
SRSF9	ENSG00000163808	KIF15	protein_coding	4	2	4	-1.42	-0.3	27
SRSF9	ENSG00000153827	TRIP12	protein_coding	33	3	43	0.709	-0.301	25
SRSF9	ENSG00000138078	PREPL	protein_coding	5	2	8	0.506	-0.301	24
SRSF9	ENSG00000168288	MMADHC	protein_coding	6	3	6	-0.464	-0.301	27
SRSF9	ENSG00000143363	PRUNE1	protein_coding	2	1	2	-0.787	-0.302	23
SRSF9	ENSG00000168300	PCMTD1	protein_coding	17	3	20	0.754	-0.303	23
SRSF9	ENSG00000066777	ARFGEF1	protein_coding	11	3	13	0.389	-0.303	22
SRSF9	ENSG00000178127	NDUFV2	protein_coding	11	3	13	0.355	-0.303	19
SRSF9	ENSG00000130741	EIF2S3	protein_coding	15	3	22	-0.193	-0.303	21
SRSF9	ENSG00000101935	AMMECR1	protein_coding	3	3	4	0.882	-0.305	25
SRSF9	ENSG00000114062	UBE3A	protein_coding	10	3	11	-0.132	-0.305	23
SRSF9	ENSG00000184432	COPB2	protein_coding	30	3	38	-0.236	-0.306	27
SRSF9	ENSG00000009844	VTA1	protein_coding	5	3	6	-0.64	-0.306	26
SRSF9	ENSG00000085224	ATRX	protein_coding	28	3	29	0.599	-0.307	23
SRSF9	ENSG00000006125	AP2B1	protein_coding	18	3	18	-0.182	-0.307	22
SRSF9	ENSG00000180817	PPA1	protein_coding	5	3	6	-0.649	-0.307	21
SRSF9	ENSG00000189043	NDUFA4	protein_coding	2	2	3	-1.003	-0.307	21
SRSF9	ENSG00000186020	ZNF529	protein_coding	2	1	2	1.067	-0.308	17
SRSF9	ENSG00000085760	MTIF2	protein_coding	10	2	11	0.454	-0.308	28
SRSF9	ENSG00000115524	SF3B1	protein_coding	34	3	47	0.203	-0.308	21
SRSF9	ENSG00000119787	ATL2	protein_coding	10	3	12	-0.438	-0.308	22
SRSF9	ENSG00000171467	ZNF318	protein_coding	15	2	18	-0.489	-0.308	22
SRSF9	ENSG00000174442	ZWILCH	protein_coding	4	2	4	-0.748	-0.308	28
SRSF9	ENSG00000114127	XRN1	protein_coding	13	3	15	0.56	-0.309	23
SRSF9	ENSG00000162980	ARL5A	protein_coding	15	2	19	-0.18	-0.309	24
SRSF9	ENSG00000130695	CEP85	protein_coding	9	3	10	0.358	-0.31	28
SRSF9	ENSG00000167721	TSR1	protein_coding	14	3	17	0.225	-0.31	29
SRSF9	ENSG00000163541	SUCLG1	protein_coding	8	3	10	-1.021	-0.31	20
SRSF9	ENSG00000164823	OSGIN2	protein_coding	4	2	4	1.218	-0.311	19
SRSF9	ENSG00000137193	PIM1	protein_coding	10	2	15	0.497	-0.311	11
SRSF9	ENSG00000135316	SYNCRIP	protein_coding	11	3	16	0.268	-0.311	28
SRSF9	ENSG00000023734	STRAP	protein_coding	5	3	6	-0.249	-0.311	30
SRSF9	ENSG00000134419	RPS15A	protein_coding	14	3	18	-0.533	-0.311	17
SRSF9	ENSG00000140416	TPM1	protein_coding	19	2	25	0.335	-0.312	24
SRSF9	ENSG00000170852	KBTBD2	protein_coding	7	2	9	0.324	-0.312	21
SRSF9	ENSG00000129515	SNX6	protein_coding	9	3	12	-0.187	-0.312	26
SRSF9	ENSG00000157625	TAB3	protein_coding	10	2	12	-0.398	-0.312	23
SRSF9	ENSG00000164258	NDUFS4	protein_coding	2	1	2	-0.47	-0.312	21
SRSF9	ENSG00000136240	KDELR2	protein_coding	18	3	25	-0.545	-0.312	19
SRSF9	ENSG00000185559	DLK1	protein_coding	11	2	13	-0.694	-0.312	11
SRSF9	ENSG00000123737	EXOSC9	protein_coding	4	2	5	-0.713	-0.312	22
SRSF9	ENSG00000147601	TERF1	protein_coding	1	1	1	-0.805	-0.312	25
SRSF9	ENSG00000154001	PPP2R5E	protein_coding	9	3	9	0.851	-0.313	21
SRSF9	ENSG00000148730	EIF4EBP2	protein_coding	12	3	13	-0.692	-0.313	20
SRSF9	ENSG00000156110	ADK	protein_coding	7	2	9	-0.87	-0.313	20
SRSF9	ENSG00000143621	ILF2	protein_coding	15	3	17	-0.916	-0.315	31
SRSF9	ENSG00000168497	CAVIN2	protein_coding	1	1	1	1.861	-0.316	21
SRSF9	ENSG00000196352	CD55	protein_coding	9	1	9	1.123	-0.316	17
SRSF9	ENSG00000079785	DDX1	protein_coding	11	3	15	-0.25	-0.316	26
SRSF9	ENSG00000173674	EIF1AX	protein_coding	13	3	15	-0.431	-0.316	21
SRSF9	ENSG00000164818	DNAAF5	protein_coding	6	3	6	-1.49	-0.316	29
SRSF9	ENSG00000116171	SCP2	protein_coding	11	3	12	-0.525	-0.317	24
SRSF9	ENSG00000188211	NCR3LG1	protein_coding	11	3	16	1.092	-0.318	23
SRSF9	ENSG00000165097	KDM1B	protein_coding	1	1	1	0.689	-0.318	26
SRSF9	ENSG00000079246	XRCC5	protein_coding	12	3	14	0.106	-0.318	27
SRSF9	ENSG00000107625	DDX50	protein_coding	4	2	5	-0.328	-0.318	25
SRSF9	ENSG00000131732	ZCCHC9	protein_coding	2	1	2	-0.605	-0.318	23
SRSF9	ENSG00000185104	FAF1	protein_coding	6	2	6	-0.621	-0.318	18
SRSF9	ENSG00000180370	PAK2	protein_coding	13	3	14	0.553	-0.319	27
SRSF9	ENSG00000028203	VEZT	protein_coding	6	3	6	0.449	-0.319	30
SRSF9	ENSG00000263001	GTF2I	protein_coding	26	3	37	0.182	-0.319	26
SRSF9	ENSG00000165629	ATP5F1C	protein_coding	7	3	9	-0.473	-0.319	18
SRSF9	ENSG00000095139	ARCN1	protein_coding	11	3	14	-0.155	-0.32	26
SRSF9	ENSG00000117335	CD46	protein_coding	31	3	43	-0.221	-0.32	23
SRSF9	ENSG00000205542	TMSB4X	protein_coding	2	1	2	1.723	-0.321	15
SRSF9	ENSG00000159131	GART	protein_coding	23	2	30	0.37	-0.321	28
SRSF9	ENSG00000089063	TMEM230	protein_coding	7	3	7	-0.437	-0.322	22
SRSF9	ENSG00000158623	COPG2	protein_coding	4	2	4	-0.956	-0.322	27
SRSF9	ENSG00000124789	NUP153	protein_coding	8	3	9	0.158	-0.323	29
SRSF9	ENSG00000125944	HNRNPR	protein_coding	31	3	41	-0.214	-0.323	28
SRSF9	ENSG00000231500	RPS18	protein_coding	9	3	12	-0.603	-0.323	17
SRSF9	ENSG00000079459	FDFT1	protein_coding	11	3	13	-1.585	-0.323	20
SRSF9	ENSG00000123349	PFDN5	protein_coding	7	2	10	-0.619	-0.324	19
SRSF9	ENSG00000114346	ECT2	protein_coding	9	3	12	-0.719	-0.324	27
SRSF9	ENSG00000164237	CMBL	protein_coding	3	2	3	-0.75	-0.324	17
SRSF9	ENSG00000133119	RFC3	protein_coding	1	1	1	-1.039	-0.324	28
SRSF9	ENSG00000129315	CCNT1	protein_coding	6	3	8	0.374	-0.325	27
SRSF9	ENSG00000147533	GOLGA7	protein_coding	1	1	1	-0.382	-0.325	22
SRSF9	ENSG00000134056	MRPS36	protein_coding	3	3	4	-0.511	-0.325	15
SRSF9	ENSG00000136143	SUCLA2	protein_coding	7	2	8	-0.633	-0.325	22
SRSF9	ENSG00000124831	LRRFIP1	protein_coding	15	2	17	0.656	-0.326	26
SRSF9	ENSG00000135932	CAB39	protein_coding	6	2	6	0.363	-0.326	28
SRSF9	ENSG00000101654	RNMT	protein_coding	7	3	8	0.343	-0.326	26
SRSF9	ENSG00000120438	TCP1	protein_coding	16	3	22	-0.297	-0.326	27
SRSF9	ENSG00000187109	NAP1L1	protein_coding	24	3	35	-0.483	-0.326	25
SRSF9	ENSG00000106034	CPED1	protein_coding	3	2	3	-0.494	-0.326	13
SRSF9	ENSG00000099194	SCD	protein_coding	24	3	34	-1.279	-0.326	17
SRSF9	ENSG00000112245	PTP4A1	protein_coding	15	3	20	0.669	-0.327	20
SRSF9	ENSG00000198818	SFT2D1	protein_coding	5	2	7	-0.383	-0.327	20
SRSF9	ENSG00000005893	LAMP2	protein_coding	14	3	16	-0.132	-0.328	19
SRSF9	ENSG00000054277	OPN3	protein_coding	12	3	14	-0.255	-0.328	26
SRSF9	ENSG00000134758	RNF138	protein_coding	3	1	3	-0.291	-0.328	26
SRSF9	ENSG00000189403	HMGB1	protein_coding	11	3	17	-0.299	-0.328	28
SRSF9	ENSG00000165832	TRUB1	protein_coding	4	1	4	-0.588	-0.328	29
SRSF9	ENSG00000095209	TMEM38B	protein_coding	8	3	8	-0.746	-0.328	24
SRSF9	ENSG00000135486	HNRNPA1	protein_coding	21	3	37	-0.877	-0.328	28
SRSF9	ENSG00000123552	USP45	protein_coding	6	2	7	0.928	-0.329	19
SRSF9	ENSG00000134371	CDC73	protein_coding	7	2	9	0.343	-0.329	26
SRSF9	ENSG00000115504	EHBP1	protein_coding	13	3	15	0.342	-0.329	23
SRSF9	ENSG00000072274	TFRC	protein_coding	26	3	38	0.227	-0.329	24
SRSF9	ENSG00000136897	MRPL50	protein_coding	7	3	9	-0.589	-0.329	21
SRSF9	ENSG00000152219	ARL14EP	protein_coding	4	3	4	-0.733	-0.329	18
SRSF9	ENSG00000116747	TROVE2	protein_coding	3	2	4	0.538	-0.33	26
SRSF9	ENSG00000197170	PSMD12	protein_coding	10	3	12	0.346	-0.33	25
SRSF9	ENSG00000114942	EEF1B2	protein_coding	7	3	9	-0.928	-0.33	18
SRSF9	ENSG00000131263	RLIM	protein_coding	11	3	13	0.865	-0.331	25
SRSF9	ENSG00000177119	ANO6	protein_coding	7	3	10	0.562	-0.331	23
SRSF9	ENSG00000182718	ANXA2	protein_coding	8	3	9	0.455	-0.331	17
SRSF9	ENSG00000137547	MRPL15	protein_coding	2	2	3	-0.478	-0.331	26
SRSF9	ENSG00000198826	ARHGAP11A	protein_coding	5	3	7	-0.797	-0.331	27
SRSF9	ENSG00000128585	MKLN1	protein_coding	24	3	28	1.064	-0.332	25
SRSF9	ENSG00000131791	PRKAB2	protein_coding	14	2	20	-0.496	-0.332	24
SRSF9	ENSG00000198554	WDHD1	protein_coding	4	2	6	-0.668	-0.332	28
SRSF9	ENSG00000155959	VBP1	protein_coding	2	2	2	-0.706	-0.332	28
SRSF9	ENSG00000148672	GLUD1	protein_coding	8	3	10	-1.213	-0.332	14
SRSF9	ENSG00000198604	BAZ1A	protein_coding	20	3	23	1.168	-0.333	18
SRSF9	ENSG00000068878	PSME4	protein_coding	20	3	27	0.652	-0.333	26
SRSF9	ENSG00000005436	GCFC2	protein_coding	5	3	6	-0.458	-0.333	23
SRSF9	ENSG00000128595	CALU	protein_coding	14	3	18	-0.195	-0.334	23
SRSF9	ENSG00000136938	ANP32B	protein_coding	12	3	19	-0.491	-0.334	26
SRSF9	ENSG00000140395	WDR61	protein_coding	8	3	10	-0.497	-0.334	29
SRSF9	ENSG00000065150	IPO5	protein_coding	19	3	25	-0.563	-0.334	22
SRSF9	ENSG00000070081	NUCB2	protein_coding	4	1	4	0.247	-0.335	16
SRSF9	ENSG00000158290	CUL4B	protein_coding	2	2	2	-0.35	-0.335	24
SRSF9	ENSG00000118816	CCNI	protein_coding	6	3	7	-0.407	-0.335	19
SRSF9	ENSG00000175073	VCPIP1	protein_coding	8	3	9	0.578	-0.336	24
SRSF9	ENSG00000181061	HIGD1A	protein_coding	4	2	4	0.242	-0.336	21
SRSF9	ENSG00000067704	IARS2	protein_coding	7	3	9	-0.296	-0.336	26
SRSF9	ENSG00000116120	FARSB	protein_coding	5	2	5	-0.435	-0.336	20
SRSF9	ENSG00000116161	CACYBP	protein_coding	4	3	5	-0.565	-0.336	26
SRSF9	ENSG00000138663	COPS4	protein_coding	4	3	4	-0.651	-0.336	22
SRSF9	ENSG00000205581	HMGN1	protein_coding	4	2	7	-0.254	-0.337	27
SRSF9	ENSG00000177954	RPS27	protein_coding	7	3	10	-0.321	-0.337	18
SRSF9	ENSG00000085719	CPNE3	protein_coding	2	2	2	-0.453	-0.337	22
SRSF9	ENSG00000106588	PSMA2	protein_coding	4	2	4	-0.538	-0.337	17
SRSF9	ENSG00000163507	CIP2A	protein_coding	1	1	1	-0.927	-0.337	28
SRSF9	ENSG00000205339	IPO7	protein_coding	15	3	19	0.67	-0.338	25
SRSF9	ENSG00000115233	PSMD14	protein_coding	13	3	17	-0.356	-0.338	29
SRSF9	ENSG00000134744	ZCCHC11	protein_coding	21	3	25	0.282	-0.339	25
SRSF9	ENSG00000123728	RAP2C	protein_coding	5	2	7	0.216	-0.339	20
SRSF9	ENSG00000179295	PTPN11	protein_coding	10	3	11	0.211	-0.339	28
SRSF9	ENSG00000171490	RSL1D1	protein_coding	12	2	15	-0.315	-0.339	26
SRSF9	ENSG00000117543	DPH5	protein_coding	3	2	3	-0.775	-0.339	23
SRSF9	ENSG00000048392	RRM2B	protein_coding	6	3	7	0.484	-0.34	21
SRSF9	ENSG00000112096	SOD2	protein_coding	21	3	27	0.29	-0.34	15
SRSF9	ENSG00000168216	LMBRD1	protein_coding	2	3	3	-0.223	-0.34	22
SRSF9	ENSG00000072042	RDH11	protein_coding	15	2	18	-0.498	-0.34	20
SRSF9	ENSG00000057608	GDI2	protein_coding	5	3	7	-0.554	-0.34	25
SRSF9	ENSG00000075151	EIF4G3	protein_coding	10	2	11	1.025	-0.341	25
SRSF9	ENSG00000008294	SPAG9	protein_coding	28	3	38	0.197	-0.341	22
SRSF9	ENSG00000101856	PGRMC1	protein_coding	2	1	2	-1.233	-0.341	21
SRSF9	ENSG00000159086	PAXBP1	protein_coding	16	2	20	0.592	-0.342	16
SRSF9	ENSG00000153201	RANBP2	protein_coding	31	3	38	0.589	-0.342	23
SRSF9	ENSG00000136518	ACTL6A	protein_coding	3	2	3	-0.737	-0.342	30
SRSF9	ENSG00000106355	LSM5	protein_coding	5	2	7	-0.831	-0.342	17
SRSF9	ENSG00000244754	N4BP2L2	protein_coding	21	2	23	0.498	-0.343	21
SRSF9	ENSG00000166263	STXBP4	protein_coding	11	2	12	0.35	-0.343	23
SRSF9	ENSG00000182400	TRAPPC6B	protein_coding	5	3	8	0.309	-0.343	19
SRSF9	ENSG00000145293	ENOPH1	protein_coding	2	2	3	-0.405	-0.343	28
SRSF9	ENSG00000138363	ATIC	protein_coding	13	3	17	-0.603	-0.343	22
SRSF9	ENSG00000182899	RPL35A	protein_coding	10	3	14	-0.792	-0.343	18
SRSF9	ENSG00000156970	BUB1B	protein_coding	6	2	8	-1.052	-0.343	28
SRSF9	ENSG00000120963	ZNF706	protein_coding	5	2	5	0.529	-0.344	17
SRSF9	ENSG00000148634	HERC4	protein_coding	26	3	30	0.293	-0.344	22
SRSF9	ENSG00000092148	HECTD1	protein_coding	36	3	45	0.164	-0.344	24
SRSF9	ENSG00000119335	SET	protein_coding	15	3	22	-0.211	-0.344	29
SRSF9	ENSG00000156261	CCT8	protein_coding	15	3	20	-0.529	-0.344	29
SRSF9	ENSG00000166887	VPS39	protein_coding	19	3	23	-0.554	-0.344	20
SRSF9	ENSG00000123473	STIL	protein_coding	2	2	3	-1.01	-0.344	28
SRSF9	ENSG00000111445	RFC5	protein_coding	6	2	7	-1.007	-0.345	31
SRSF9	ENSG00000175054	ATR	protein_coding	15	3	16	0.681	-0.346	23
SRSF9	ENSG00000089902	RCOR1	protein_coding	8	3	9	0.665	-0.346	26
SRSF9	ENSG00000041357	PSMA4	protein_coding	8	3	10	-0.342	-0.346	21
SRSF9	ENSG00000068796	KIF2A	protein_coding	3	3	3	0.933	-0.347	27
SRSF9	ENSG00000110958	PTGES3	protein_coding	8	3	9	-0.627	-0.347	30
SRSF9	ENSG00000152413	HOMER1	protein_coding	14	3	16	0.474	-0.348	24
SRSF9	ENSG00000172795	DCP2	protein_coding	12	3	14	0.868	-0.349	24
SRSF9	ENSG00000104517	UBR5	protein_coding	39	3	47	0.465	-0.349	24
SRSF9	ENSG00000130024	PHF10	protein_coding	16	2	23	0.301	-0.349	18
SRSF9	ENSG00000054267	ARID4B	protein_coding	27	3	32	0.244	-0.349	21
SRSF9	ENSG00000114686	MRPL3	protein_coding	9	3	10	-0.642	-0.349	28
SRSF9	ENSG00000197299	BLM	protein_coding	1	2	2	-1.136	-0.349	23
SRSF9	ENSG00000169967	MAP3K2	protein_coding	19	3	22	1.141	-0.35	26
SRSF9	ENSG00000130066	SAT1	protein_coding	11	3	21	0.577	-0.35	11
SRSF9	ENSG00000173852	DPY19L1	protein_coding	4	3	4	0.481	-0.35	25
SRSF9	ENSG00000153339	TRAPPC8	protein_coding	13	3	14	0.385	-0.35	23
SRSF9	ENSG00000124783	SSR1	protein_coding	17	3	24	-0.155	-0.35	25
SRSF9	ENSG00000172172	MRPL13	protein_coding	4	3	6	-0.348	-0.35	28
SRSF9	ENSG00000090621	PABPC4	protein_coding	18	3	21	-0.498	-0.35	18
SRSF9	ENSG00000110917	MLEC	protein_coding	14	3	20	-0.563	-0.35	29
SRSF9	ENSG00000147586	MRPS28	protein_coding	2	1	2	-0.582	-0.35	26
SRSF9	ENSG00000156508	EEF1A1	protein_coding	22	3	39	-0.659	-0.35	22
SRSF9	ENSG00000110395	CBL	protein_coding	8	3	9	0.617	-0.351	22
SRSF9	ENSG00000105856	HBP1	protein_coding	14	3	15	0.326	-0.351	25
SRSF9	ENSG00000153107	ANAPC1	protein_coding	16	2	20	-0.161	-0.351	26
SRSF9	ENSG00000144048	DUSP11	protein_coding	7	2	8	-0.534	-0.351	27
SRSF9	ENSG00000131747	TOP2A	protein_coding	22	3	26	-1.321	-0.351	28
SRSF9	ENSG00000136731	UGGT1	protein_coding	28	2	31	0.29	-0.352	24
SRSF9	ENSG00000169499	PLEKHA2	protein_coding	4	2	4	-0.535	-0.352	18
SRSF9	ENSG00000139734	DIAPH3	protein_coding	4	1	4	-1.301	-0.352	24
SRSF9	ENSG00000119820	YIPF4	protein_coding	12	3	14	0.516	-0.353	28
SRSF9	ENSG00000171466	ZNF562	protein_coding	6	3	7	0.639	-0.354	20
SRSF9	ENSG00000084733	RAB10	protein_coding	7	2	7	0.479	-0.354	25
SRSF9	ENSG00000174574	AKIRIN1	protein_coding	8	3	8	-0.293	-0.354	29
SRSF9	ENSG00000171612	SLC25A33	protein_coding	1	1	1	-0.637	-0.355	20
SRSF9	ENSG00000140575	IQGAP1	protein_coding	15	3	17	1.077	-0.356	25
SRSF9	ENSG00000074356	NCBP3	protein_coding	13	2	16	0.403	-0.356	22
SRSF9	ENSG00000184500	PROS1	protein_coding	6	2	6	0.224	-0.356	17
SRSF9	ENSG00000108406	DHX40	protein_coding	2	1	2	-0.646	-0.356	25
SRSF9	ENSG00000121957	GPSM2	protein_coding	2	2	3	-0.773	-0.356	21
SRSF9	ENSG00000049860	HEXB	protein_coding	6	3	7	0.818	-0.357	17
SRSF9	ENSG00000164164	OTUD4	protein_coding	14	2	15	0.66	-0.357	28
SRSF9	ENSG00000184575	XPOT	protein_coding	11	3	14	0.296	-0.357	29
SRSF9	ENSG00000122565	CBX3	protein_coding	12	3	16	-0.24	-0.357	29
SRSF9	ENSG00000139697	SBNO1	protein_coding	15	2	18	0.562	-0.358	30
SRSF9	ENSG00000143924	EML4	protein_coding	19	3	33	0.39	-0.358	19
SRSF9	ENSG00000106591	MRPL32	protein_coding	1	1	1	-0.541	-0.358	21
SRSF9	ENSG00000146143	PRIM2	protein_coding	1	1	1	-1.093	-0.358	28
SRSF9	ENSG00000149357	LAMTOR1	protein_coding	9	3	10	-1.286	-0.358	22
SRSF9	ENSG00000112531	QKI	protein_coding	30	3	36	-0.107	-0.359	21
SRSF9	ENSG00000155380	SLC16A1	protein_coding	23	3	29	-0.919	-0.359	22
SRSF9	ENSG00000114391	RPL24	protein_coding	8	3	12	-0.925	-0.359	17
SRSF9	ENSG00000126787	DLGAP5	protein_coding	4	3	4	-1.548	-0.359	27
SRSF9	ENSG00000014641	MDH1	protein_coding	9	3	11	-0.74	-0.36	25
SRSF9	ENSG00000123983	ACSL3	protein_coding	19	3	23	0.12	-0.361	26
SRSF9	ENSG00000131503	ANKHD1	protein_coding	24	3	28	-0.403	-0.361	20
SRSF9	ENSG00000087338	GMCL1	protein_coding	3	2	5	-0.422	-0.361	26
SRSF9	ENSG00000145386	CCNA2	protein_coding	6	3	7	-1.413	-0.361	26
SRSF9	ENSG00000167088	SNRPD1	protein_coding	8	3	12	-0.469	-0.362	24
SRSF9	ENSG00000265681	RPL17	protein_coding	11	3	22	-0.74	-0.362	26
SRSF9	ENSG00000005700	IBTK	protein_coding	16	2	21	0.599	-0.363	23
SRSF9	ENSG00000107863	ARHGAP21	protein_coding	12	3	13	0.598	-0.363	21
SRSF9	ENSG00000091527	CDV3	protein_coding	14	3	17	0.457	-0.363	26
SRSF9	ENSG00000127914	AKAP9	protein_coding	30	3	32	0.402	-0.363	26
SRSF9	ENSG00000107854	TNKS2	protein_coding	12	2	15	0.247	-0.363	27
SRSF9	ENSG00000140740	UQCRC2	protein_coding	17	3	30	-0.63	-0.363	25
SRSF9	ENSG00000188895	MSL1	protein_coding	18	2	23	0.27	-0.364	29
SRSF9	ENSG00000143947	RPS27A	protein_coding	14	3	22	-0.434	-0.364	20
SRSF9	ENSG00000066455	GOLGA5	protein_coding	4	2	4	-0.458	-0.364	22
SRSF9	ENSG00000144895	EIF2A	protein_coding	10	3	12	-0.584	-0.364	24
SRSF9	ENSG00000024526	DEPDC1	protein_coding	2	2	2	-1.652	-0.364	26
SRSF9	ENSG00000164924	YWHAZ	protein_coding	16	3	17	0.326	-0.365	25
SRSF9	ENSG00000182220	ATP6AP2	protein_coding	3	2	3	-0.344	-0.365	18
SRSF9	ENSG00000014123	UFL1	protein_coding	4	2	4	-0.372	-0.365	23
SRSF9	ENSG00000128050	PAICS	protein_coding	13	3	14	-0.477	-0.365	28
SRSF9	ENSG00000143228	NUF2	protein_coding	1	1	1	-1.406	-0.365	24
SRSF9	ENSG00000029725	RABEP1	protein_coding	9	2	12	0.528	-0.366	22
SRSF9	ENSG00000132466	ANKRD17	protein_coding	27	3	32	0.273	-0.366	24
SRSF9	ENSG00000106052	TAX1BP1	protein_coding	9	3	10	0.2	-0.366	23
SRSF9	ENSG00000197006	METTL9	protein_coding	9	3	10	-0.238	-0.366	26
SRSF9	ENSG00000116001	TIA1	protein_coding	15	3	18	-0.393	-0.366	20
SRSF9	ENSG00000156017	CARNMT1	protein_coding	6	2	7	-0.395	-0.366	24
SRSF9	ENSG00000060762	MPC1	protein_coding	1	1	1	-1.675	-0.366	16
SRSF9	ENSG00000164163	ABCE1	protein_coding	10	3	11	0.337	-0.367	25
SRSF9	ENSG00000150768	DLAT	protein_coding	7	2	7	-0.331	-0.367	22
SRSF9	ENSG00000106799	TGFBR1	protein_coding	2	1	2	-0.365	-0.367	18
SRSF9	ENSG00000114850	SSR3	protein_coding	12	3	15	-0.542	-0.367	19
SRSF9	ENSG00000178425	NT5DC1	protein_coding	3	2	4	-0.573	-0.367	23
SRSF9	ENSG00000065427	KARS	protein_coding	11	3	14	-0.789	-0.367	20
SRSF9	ENSG00000229117	RPL41	protein_coding	6	3	9	-1.297	-0.367	25
SRSF9	ENSG00000170312	CDK1	protein_coding	6	3	8	-1.558	-0.367	27
SRSF9	ENSG00000011405	PIK3C2A	protein_coding	15	3	20	0.321	-0.368	22
SRSF9	ENSG00000177485	ZBTB33	protein_coding	1	1	1	0.233	-0.368	24
SRSF9	ENSG00000139684	ESD	protein_coding	4	3	5	-0.459	-0.368	12
SRSF9	ENSG00000148154	UGCG	protein_coding	4	3	4	0.511	-0.369	16
SRSF9	ENSG00000117139	KDM5B	protein_coding	23	3	26	0.229	-0.369	22
SRSF9	ENSG00000117262	GPR89A	protein_coding	2	1	2	-0.41	-0.369	18
SRSF9	ENSG00000137713	PPP2R1B	protein_coding	13	2	14	-0.5	-0.369	23
SRSF9	ENSG00000182004	SNRPE	protein_coding	3	2	3	-0.618	-0.369	25
SRSF9	ENSG00000137145	DENND4C	protein_coding	14	3	16	0.91	-0.37	25
SRSF9	ENSG00000088205	DDX18	protein_coding	21	3	27	0.319	-0.37	27
SRSF9	ENSG00000115904	SOS1	protein_coding	9	2	9	0.287	-0.37	23
SRSF9	ENSG00000109919	MTCH2	protein_coding	10	3	13	-0.744	-0.37	24
SRSF9	ENSG00000146263	MMS22L	protein_coding	4	3	5	-0.868	-0.37	26
SRSF9	ENSG00000118482	PHF3	protein_coding	21	3	27	0.361	-0.371	24
SRSF9	ENSG00000138801	PAPSS1	protein_coding	5	2	6	-0.538	-0.371	24
SRSF9	ENSG00000100625	SIX4	protein_coding	5	2	5	1.468	-0.372	20
SRSF9	ENSG00000184203	PPP1R2	protein_coding	3	2	4	0.416	-0.372	25
SRSF9	ENSG00000178607	ERN1	protein_coding	3	2	3	1.004	-0.373	21
SRSF9	ENSG00000115464	USP34	protein_coding	47	3	60	0.489	-0.375	26
SRSF9	ENSG00000114030	KPNA1	protein_coding	12	3	14	0.453	-0.375	24
SRSF9	ENSG00000138592	USP8	protein_coding	11	3	11	-0.276	-0.375	22
SRSF9	ENSG00000148834	GSTO1	protein_coding	3	2	5	-0.389	-0.375	18
SRSF9	ENSG00000131558	EXOC4	protein_coding	4	2	4	-0.695	-0.375	21
SRSF9	ENSG00000180694	TMEM64	protein_coding	2	1	2	-0.695	-0.375	21
SRSF9	ENSG00000040275	SPDL1	protein_coding	1	1	1	-0.933	-0.375	26
SRSF9	ENSG00000135968	GCC2	protein_coding	12	2	17	0.685	-0.376	26
SRSF9	ENSG00000071054	MAP4K4	protein_coding	27	3	33	0.392	-0.376	18
SRSF9	ENSG00000065135	GNAI3	protein_coding	7	3	7	-0.302	-0.376	27
SRSF9	ENSG00000093144	ECHDC1	protein_coding	14	3	15	-0.457	-0.376	20
SRSF9	ENSG00000204370	SDHD	protein_coding	5	3	6	-0.401	-0.377	22
SRSF9	ENSG00000143401	ANP32E	protein_coding	14	3	19	-0.511	-0.377	20
SRSF9	ENSG00000120437	ACAT2	protein_coding	10	2	11	-1.524	-0.377	26
SRSF9	ENSG00000086598	TMED2	protein_coding	11	3	14	-0.266	-0.378	30
SRSF9	ENSG00000069345	DNAJA2	protein_coding	10	2	12	-0.504	-0.378	23
SRSF9	ENSG00000119285	HEATR1	protein_coding	21	3	26	0.293	-0.379	29
SRSF9	ENSG00000185088	RPS27L	protein_coding	8	3	12	-0.476	-0.379	15
SRSF9	ENSG00000185658	BRWD1	protein_coding	37	3	42	1.082	-0.38	25
SRSF9	ENSG00000198000	NOL8	protein_coding	11	2	14	0.742	-0.38	22
SRSF9	ENSG00000185414	MRPL30	protein_coding	4	2	4	-0.747	-0.38	27
SRSF9	ENSG00000174197	MGA	protein_coding	33	3	37	0.626	-0.381	24
SRSF9	ENSG00000136521	NDUFB5	protein_coding	3	2	4	-0.339	-0.381	24
SRSF9	ENSG00000118640	VAMP8	protein_coding	4	3	6	-0.603	-0.381	11
SRSF9	ENSG00000086061	DNAJA1	protein_coding	12	3	19	-0.12	-0.382	27
SRSF9	ENSG00000044574	HSPA5	protein_coding	15	3	20	-0.252	-0.382	23
SRSF9	ENSG00000149100	EIF3M	protein_coding	11	3	13	-0.489	-0.382	16
SRSF9	ENSG00000178741	COX5A	protein_coding	4	3	4	-0.729	-0.382	16
SRSF9	ENSG00000123562	MORF4L2	protein_coding	17	3	25	-0.471	-0.383	25
SRSF9	ENSG00000129083	COPB1	protein_coding	8	2	9	-0.208	-0.384	26
SRSF9	ENSG00000046604	DSG2	protein_coding	14	3	16	0.355	-0.385	24
SRSF9	ENSG00000080345	RIF1	protein_coding	33	3	39	0.361	-0.386	23
SRSF9	ENSG00000164024	METAP1	protein_coding	3	2	4	-0.647	-0.386	26
SRSF9	ENSG00000155744	FAM126B	protein_coding	14	2	15	1.052	-0.387	23
SRSF9	ENSG00000156875	MFSD14A	protein_coding	8	3	11	-0.442	-0.387	26
SRSF9	ENSG00000125870	SNRPB2	protein_coding	3	3	5	-0.504	-0.387	21
SRSF9	ENSG00000085377	PREP	protein_coding	1	1	1	-0.58	-0.387	25
SRSF9	ENSG00000166037	CEP57	protein_coding	15	3	18	-0.585	-0.387	22
SRSF9	ENSG00000111581	NUP107	protein_coding	18	3	22	-0.674	-0.387	28
SRSF9	ENSG00000148019	CEP78	protein_coding	4	2	4	-0.915	-0.387	27
SRSF9	ENSG00000120063	GNA13	protein_coding	10	3	12	0.321	-0.388	21
SRSF9	ENSG00000187446	CHP1	protein_coding	9	3	10	-0.357	-0.388	18
SRSF9	ENSG00000182919	C11orf54	protein_coding	12	3	15	-0.502	-0.388	20
SRSF9	ENSG00000253797	UTP14C	protein_coding	6	2	6	-0.508	-0.388	26
SRSF9	ENSG00000153214	TMEM87B	protein_coding	9	2	11	0.203	-0.389	23
SRSF9	ENSG00000141458	NPC1	protein_coding	24	3	28	-0.345	-0.389	19
SRSF9	ENSG00000140382	HMG20A	protein_coding	5	3	5	-0.394	-0.389	28
SRSF9	ENSG00000170860	LSM3	protein_coding	1	1	1	-0.947	-0.389	23
SRSF9	ENSG00000164109	MAD2L1	protein_coding	1	1	1	-1.425	-0.389	29
SRSF9	ENSG00000138326	RPS24	protein_coding	16	3	24	-0.412	-0.39	16
SRSF9	ENSG00000139116	KIF21A	protein_coding	15	3	16	0.958	-0.392	23
SRSF9	ENSG00000119314	PTBP3	protein_coding	17	3	21	0.199	-0.392	23
SRSF9	ENSG00000146085	MUT	protein_coding	1	1	1	-0.634	-0.392	18
SRSF9	ENSG00000028116	VRK2	protein_coding	8	3	10	0.603	-0.393	26
SRSF9	ENSG00000114744	COMMD2	protein_coding	2	2	3	-0.276	-0.393	29
SRSF9	ENSG00000174780	SRP72	protein_coding	8	2	8	-0.402	-0.393	24
SRSF9	ENSG00000120742	SERP1	protein_coding	5	3	7	-0.613	-0.393	20
SRSF9	ENSG00000101966	XIAP	protein_coding	8	3	11	0.674	-0.394	23
SRSF9	ENSG00000170142	UBE2E1	protein_coding	4	2	4	-0.351	-0.394	23
SRSF9	ENSG00000144381	HSPD1	protein_coding	19	3	28	-0.44	-0.394	28
SRSF9	ENSG00000133112	TPT1	protein_coding	12	3	18	-0.374	-0.395	9
SRSF9	ENSG00000006625	GGCT	protein_coding	1	1	1	-1.137	-0.395	18
SRSF9	ENSG00000170606	HSPA4	protein_coding	13	3	15	0.205	-0.396	24
SRSF9	ENSG00000099219	ERMP1	protein_coding	8	2	9	-0.218	-0.396	24
SRSF9	ENSG00000185009	AP3M1	protein_coding	6	3	6	-0.299	-0.396	28
SRSF9	ENSG00000161970	RPL26	protein_coding	5	3	6	-0.314	-0.396	14
SRSF9	ENSG00000164327	RICTOR	protein_coding	35	3	38	1.169	-0.397	22
SRSF9	ENSG00000167005	NUDT21	protein_coding	9	3	9	-0.277	-0.397	27
SRSF9	ENSG00000273611	ZNHIT3	protein_coding	1	1	1	-0.729	-0.397	26
SRSF9	ENSG00000012660	ELOVL5	protein_coding	9	3	10	-0.272	-0.398	25
SRSF9	ENSG00000063046	EIF4B	protein_coding	34	3	44	-0.415	-0.398	23
SRSF9	ENSG00000090520	DNAJB11	protein_coding	8	2	13	0.636	-0.399	18
SRSF9	ENSG00000186432	KPNA4	protein_coding	11	3	13	0.245	-0.399	26
SRSF9	ENSG00000008513	ST3GAL1	protein_coding	8	2	9	-0.321	-0.399	17
SRSF9	ENSG00000148943	LIN7C	protein_coding	4	3	5	-0.37	-0.399	24
SRSF9	ENSG00000124767	GLO1	protein_coding	7	3	9	-0.863	-0.399	27
SRSF9	ENSG00000224531	SMIM13	protein_coding	4	2	5	1.466	-0.401	23
SRSF9	ENSG00000164022	AIMP1	protein_coding	14	2	15	1.19	-0.401	20
SRSF9	ENSG00000106392	C1GALT1	protein_coding	13	3	14	1.071	-0.401	22
SRSF9	ENSG00000150316	CWC15	protein_coding	4	2	5	-0.442	-0.402	14
SRSF9	ENSG00000077232	DNAJC10	protein_coding	18	3	23	0.766	-0.403	20
SRSF9	ENSG00000153989	NUS1	protein_coding	5	3	8	-0.231	-0.403	25
SRSF9	ENSG00000035499	DEPDC1B	protein_coding	5	2	6	-0.827	-0.403	25
SRSF9	ENSG00000214114	MYCBP	protein_coding	2	2	2	-0.851	-0.403	25
SRSF9	ENSG00000060982	BCAT1	protein_coding	12	2	13	0.847	-0.404	19
SRSF9	ENSG00000083312	TNPO1	protein_coding	14	3	15	0.339	-0.404	27
SRSF9	ENSG00000111707	SUDS3	protein_coding	7	2	8	-0.365	-0.404	30
SRSF9	ENSG00000111790	FGFR1OP2	protein_coding	6	3	6	0.58	-0.405	20
SRSF9	ENSG00000165637	VDAC2	protein_coding	13	3	19	-0.339	-0.405	25
SRSF9	ENSG00000111885	MAN1A1	protein_coding	12	2	18	-0.548	-0.405	20
SRSF9	ENSG00000173890	GPR160	protein_coding	3	1	3	-0.631	-0.405	18
SRSF9	ENSG00000113441	LNPEP	protein_coding	9	2	10	0.761	-0.406	26
SRSF9	ENSG00000188647	PTAR1	protein_coding	17	3	19	0.531	-0.406	24
SRSF9	ENSG00000172340	SUCLG2	protein_coding	2	2	2	-0.392	-0.406	20
SRSF9	ENSG00000092531	SNAP23	protein_coding	4	2	6	-0.41	-0.406	23
SRSF9	ENSG00000132432	SEC61G	protein_coding	8	3	11	-0.615	-0.406	23
SRSF9	ENSG00000091039	OSBPL8	protein_coding	11	3	12	0.475	-0.407	24
SRSF9	ENSG00000164151	ICE1	protein_coding	23	3	26	0.272	-0.407	24
SRSF9	ENSG00000204899	MZT1	protein_coding	1	1	1	-0.656	-0.407	25
SRSF9	ENSG00000115541	HSPE1	protein_coding	10	3	14	-0.401	-0.408	22
SRSF9	ENSG00000154174	TOMM70	protein_coding	7	3	8	-0.475	-0.408	23
SRSF9	ENSG00000153037	SRP19	protein_coding	4	3	5	-0.5	-0.408	14
SRSF9	ENSG00000129534	MIS18BP1	protein_coding	5	3	6	-0.658	-0.408	27
SRSF9	ENSG00000155827	RNF20	protein_coding	1	1	1	-0.742	-0.409	25
SRSF9	ENSG00000150764	DIXDC1	protein_coding	13	2	18	0.52	-0.41	20
SRSF9	ENSG00000121741	ZMYM2	protein_coding	18	2	20	0.653	-0.411	19
SRSF9	ENSG00000161813	LARP4	protein_coding	23	3	26	0.414	-0.412	26
SRSF9	ENSG00000080608	PUM3	protein_coding	1	1	1	0.326	-0.412	25
SRSF9	ENSG00000139726	DENR	protein_coding	5	2	8	-0.159	-0.412	29
SRSF9	ENSG00000088766	CRLS1	protein_coding	6	3	9	-0.275	-0.412	14
SRSF9	ENSG00000109475	RPL34	protein_coding	7	2	9	-0.724	-0.412	16
SRSF9	ENSG00000153140	CETN3	protein_coding	1	1	1	-0.782	-0.412	25
SRSF9	ENSG00000163682	RPL9	protein_coding	16	3	21	-0.837	-0.412	12
SRSF9	ENSG00000173230	GOLGB1	protein_coding	29	3	33	0.211	-0.413	21
SRSF9	ENSG00000136824	SMC2	protein_coding	3	3	3	-0.889	-0.413	27
SRSF9	ENSG00000143384	MCL1	protein_coding	14	3	19	1.556	-0.414	22
SRSF9	ENSG00000048991	R3HDM1	protein_coding	11	3	13	-0.461	-0.414	26
SRSF9	ENSG00000139793	MBNL2	protein_coding	8	3	9	1.699	-0.415	21
SRSF9	ENSG00000117528	ABCD3	protein_coding	14	2	19	0.68	-0.415	24
SRSF9	ENSG00000165732	DDX21	protein_coding	21	3	27	0.554	-0.415	26
SRSF9	ENSG00000138095	LRPPRC	protein_coding	19	3	26	-0.607	-0.416	28
SRSF9	ENSG00000138160	KIF11	protein_coding	3	2	3	-1.131	-0.416	27
SRSF9	ENSG00000137770	CTDSPL2	protein_coding	4	3	5	-0.175	-0.417	24
SRSF9	ENSG00000211460	TSN	protein_coding	2	2	3	-0.437	-0.417	30
SRSF9	ENSG00000143977	SNRPG	protein_coding	4	3	5	-0.622	-0.417	27
SRSF9	ENSG00000113580	NR3C1	protein_coding	17	3	19	0.714	-0.418	20
SRSF9	ENSG00000123836	PFKFB2	protein_coding	1	1	1	0.624	-0.418	16
SRSF9	ENSG00000196712	NF1	protein_coding	34	3	42	0.334	-0.418	26
SRSF9	ENSG00000115942	ORC2	protein_coding	11	3	14	-0.198	-0.418	27
SRSF9	ENSG00000198856	OSTC	protein_coding	5	3	5	-0.529	-0.418	24
SRSF9	ENSG00000167635	ZNF146	protein_coding	13	3	15	0.265	-0.419	26
SRSF9	ENSG00000106460	TMEM106B	protein_coding	3	2	3	-0.281	-0.419	25
SRSF9	ENSG00000105821	DNAJC2	protein_coding	6	3	7	0.826	-0.42	22
SRSF9	ENSG00000094975	SUCO	protein_coding	9	2	13	0.63	-0.42	19
SRSF9	ENSG00000139218	SCAF11	protein_coding	20	3	26	0.429	-0.42	26
SRSF9	ENSG00000145740	SLC30A5	protein_coding	12	3	16	-0.403	-0.42	25
SRSF9	ENSG00000198612	COPS8	protein_coding	9	3	12	-0.715	-0.421	25
SRSF9	ENSG00000166598	HSP90B1	protein_coding	25	3	38	-0.155	-0.422	28
SRSF9	ENSG00000101752	MIB1	protein_coding	13	2	16	0.486	-0.423	22
SRSF9	ENSG00000120805	ARL1	protein_coding	5	3	6	-0.482	-0.423	28
SRSF9	ENSG00000139146	SINHCAF	protein_coding	15	3	17	-0.233	-0.424	29
SRSF9	ENSG00000146729	NIPSNAP2	protein_coding	10	3	12	-0.483	-0.424	18
SRSF9	ENSG00000163602	RYBP	protein_coding	5	3	5	-0.284	-0.425	27
SRSF9	ENSG00000152558	TMEM123	protein_coding	6	3	8	-0.178	-0.426	22
SRSF9	ENSG00000172115	CYCS	protein_coding	4	3	6	-0.482	-0.426	17
SRSF9	ENSG00000125868	DSTN	protein_coding	4	3	5	1.223	-0.427	18
SRSF9	ENSG00000100934	SEC23A	protein_coding	18	3	25	-0.376	-0.427	23
SRSF9	ENSG00000159921	GNE	protein_coding	8	2	10	-0.439	-0.427	19
SRSF9	ENSG00000162601	MYSM1	protein_coding	26	2	30	0.756	-0.428	25
SRSF9	ENSG00000180228	PRKRA	protein_coding	6	3	8	-0.598	-0.428	25
SRSF9	ENSG00000165304	MELK	protein_coding	5	1	5	-0.902	-0.428	28
SRSF9	ENSG00000135766	EGLN1	protein_coding	3	2	5	0.266	-0.429	23
SRSF9	ENSG00000108064	TFAM	protein_coding	3	3	4	-0.443	-0.429	27
SRSF9	ENSG00000153207	AHCTF1	protein_coding	13	2	17	0.417	-0.43	23
SRSF9	ENSG00000153922	CHD1	protein_coding	17	3	20	0.397	-0.43	17
SRSF9	ENSG00000135241	PNPLA8	protein_coding	1	1	1	0.238	-0.43	23
SRSF9	ENSG00000116251	RPL22	protein_coding	11	3	12	-0.495	-0.43	17
SRSF9	ENSG00000089048	ESF1	protein_coding	3	2	4	0.395	-0.431	25
SRSF9	ENSG00000143702	CEP170	protein_coding	8	2	8	0.687	-0.432	21
SRSF9	ENSG00000089009	RPL6	protein_coding	12	3	15	-0.769	-0.432	25
SRSF9	ENSG00000147316	MCPH1	protein_coding	1	1	1	0.376	-0.433	20
SRSF9	ENSG00000182831	C16orf72	protein_coding	16	3	22	0.311	-0.433	25
SRSF9	ENSG00000101132	PFDN4	protein_coding	2	1	2	-0.379	-0.433	20
SRSF9	ENSG00000110066	KMT5B	protein_coding	13	3	16	0.368	-0.434	21
SRSF9	ENSG00000070367	EXOC5	protein_coding	4	2	5	0.244	-0.434	23
SRSF9	ENSG00000165704	HPRT1	protein_coding	5	3	6	-0.817	-0.434	23
SRSF9	ENSG00000198130	HIBCH	protein_coding	13	2	16	-0.858	-0.434	16
SRSF9	ENSG00000071537	SEL1L	protein_coding	16	3	19	0.414	-0.435	24
SRSF9	ENSG00000166200	COPS2	protein_coding	3	2	3	-0.392	-0.435	21
SRSF9	ENSG00000144827	ABHD10	protein_coding	3	2	3	-0.952	-0.436	19
SRSF9	ENSG00000115548	KDM3A	protein_coding	28	3	36	0.652	-0.438	24
SRSF9	ENSG00000113387	SUB1	protein_coding	15	3	16	0.111	-0.438	18
SRSF9	ENSG00000109971	HSPA8	protein_coding	7	3	12	-0.78	-0.438	26
SRSF9	ENSG00000138430	OLA1	protein_coding	8	3	9	-0.553	-0.439	26
SRSF9	ENSG00000083635	NUFIP1	protein_coding	1	1	1	-0.656	-0.439	25
SRSF9	ENSG00000113282	CLINT1	protein_coding	13	3	14	-0.328	-0.441	25
SRSF9	ENSG00000156735	BAG4	protein_coding	4	3	5	-0.503	-0.441	24
SRSF9	ENSG00000137154	RPS6	protein_coding	11	3	19	-0.697	-0.441	10
SRSF9	ENSG00000145425	RPS3A	protein_coding	9	3	14	-0.876	-0.441	20
SRSF9	ENSG00000067334	DNTTIP2	protein_coding	2	2	3	0.31	-0.442	22
SRSF9	ENSG00000129810	SGO1	protein_coding	1	1	1	-1.532	-0.442	27
SRSF9	ENSG00000124795	DEK	protein_coding	10	3	11	-0.401	-0.443	28
SRSF9	ENSG00000110367	DDX6	protein_coding	13	3	18	0.419	-0.444	22
SRSF9	ENSG00000251201	TMED7-TICAM2	protein_coding	8	3	10	1.307	-0.445	16
SRSF9	ENSG00000068366	ACSL4	protein_coding	14	3	17	0.633	-0.446	20
SRSF9	ENSG00000051382	PIK3CB	protein_coding	12	2	13	0.722	-0.447	22
SRSF9	ENSG00000132842	AP3B1	protein_coding	11	2	13	-0.56	-0.447	25
SRSF9	ENSG00000109084	TMEM97	protein_coding	3	2	4	-1.818	-0.447	23
SRSF9	ENSG00000092140	G2E3	protein_coding	17	2	21	-0.511	-0.448	26
SRSF9	ENSG00000114956	DGUOK	protein_coding	1	1	1	-1.187	-0.448	20
SRSF9	ENSG00000124151	NCOA3	protein_coding	10	3	12	0.688	-0.449	23
SRSF9	ENSG00000159873	CCDC117	protein_coding	9	3	10	-0.164	-0.45	25
SRSF9	ENSG00000156411	ATP5MPL	protein_coding	3	2	4	-0.507	-0.45	20
SRSF9	ENSG00000157764	BRAF	protein_coding	7	3	8	0.377	-0.451	25
SRSF9	ENSG00000011260	UTP18	protein_coding	6	2	8	-0.361	-0.451	29
SRSF9	ENSG00000176731	C8orf59	protein_coding	3	1	3	-0.472	-0.451	15
SRSF9	ENSG00000163527	STT3B	protein_coding	12	3	16	0.122	-0.452	24
SRSF9	ENSG00000091009	RBM27	protein_coding	8	3	8	0.298	-0.453	23
SRSF9	ENSG00000070950	RAD18	protein_coding	4	3	4	-1.03	-0.453	26
SRSF9	ENSG00000144136	SLC20A1	protein_coding	19	3	26	0.95	-0.455	16
SRSF9	ENSG00000153914	SREK1	protein_coding	22	3	32	0.47	-0.455	21
SRSF9	ENSG00000173726	TOMM20	protein_coding	11	3	12	-0.633	-0.455	22
SRSF9	ENSG00000124383	MPHOSPH10	protein_coding	12	3	16	-0.32	-0.456	22
SRSF9	ENSG00000113318	MSH3	protein_coding	4	3	4	-0.824	-0.456	21
SRSF9	ENSG00000124882	EREG	protein_coding	3	1	3	3.378	-0.457	9
SRSF9	ENSG00000068912	ERLEC1	protein_coding	5	3	7	-0.192	-0.458	22
SRSF9	ENSG00000181163	NPM1	protein_coding	14	3	22	-0.765	-0.458	24
SRSF9	ENSG00000134186	PRPF38B	protein_coding	16	2	18	0.411	-0.459	22
SRSF9	ENSG00000144840	RABL3	protein_coding	1	2	2	-0.833	-0.46	24
SRSF9	ENSG00000127947	PTPN12	protein_coding	9	3	12	0.434	-0.461	25
SRSF9	ENSG00000132963	POMP	protein_coding	5	3	7	-0.412	-0.461	13
SRSF9	ENSG00000105829	BET1	protein_coding	4	2	4	-0.647	-0.461	21
SRSF9	ENSG00000173598	NUDT4	protein_coding	8	3	9	-0.477	-0.462	22
SRSF9	ENSG00000119041	GTF3C3	protein_coding	9	3	11	-0.342	-0.463	27
SRSF9	ENSG00000159399	HK2	protein_coding	10	2	14	0.93	-0.464	22
SRSF9	ENSG00000120690	ELF1	protein_coding	7	3	8	0.443	-0.464	25
SRSF9	ENSG00000185480	PARPBP	protein_coding	3	2	4	-1.283	-0.464	30
SRSF9	ENSG00000115364	MRPL19	protein_coding	9	3	14	-0.299	-0.465	26
SRSF9	ENSG00000135336	ORC3	protein_coding	3	3	3	-0.675	-0.465	23
SRSF9	ENSG00000113583	C5orf15	protein_coding	9	3	11	-0.752	-0.465	24
SRSF9	ENSG00000116679	IVNS1ABP	protein_coding	12	3	16	0.696	-0.466	16
SRSF9	ENSG00000146376	ARHGAP18	protein_coding	5	2	6	-0.174	-0.466	20
SRSF9	ENSG00000173214	MFSD4B	protein_coding	6	2	7	-0.438	-0.466	18
SRSF9	ENSG00000122008	POLK	protein_coding	2	1	2	0.665	-0.467	24
SRSF9	ENSG00000156467	UQCRB	protein_coding	3	1	3	-0.371	-0.467	19
SRSF9	ENSG00000143612	C1orf43	protein_coding	9	3	15	-0.722	-0.467	23
SRSF9	ENSG00000058804	NDC1	protein_coding	5	3	5	-0.758	-0.467	27
SRSF9	ENSG00000168566	SNRNP48	protein_coding	6	3	7	-0.466	-0.469	26
SRSF9	ENSG00000122591	FAM126A	protein_coding	5	3	6	-0.736	-0.469	18
SRSF9	ENSG00000164346	NSA2	protein_coding	5	2	5	-0.878	-0.469	17
SRSF9	ENSG00000134108	ARL8B	protein_coding	8	3	8	-0.237	-0.47	21
SRSF9	ENSG00000152256	PDK1	protein_coding	3	2	3	-0.19	-0.471	24
SRSF9	ENSG00000198918	RPL39	protein_coding	6	3	9	-0.862	-0.471	17
SRSF9	ENSG00000008282	SYPL1	protein_coding	2	2	2	-0.476	-0.472	20
SRSF9	ENSG00000205765	C5orf51	protein_coding	7	3	8	0.391	-0.474	24
SRSF9	ENSG00000114978	MOB1A	protein_coding	8	3	9	-0.272	-0.474	25
SRSF9	ENSG00000198015	MRPL42	protein_coding	1	1	1	-0.38	-0.474	29
SRSF9	ENSG00000186298	PPP1CC	protein_coding	10	3	14	-0.674	-0.474	30
SRSF9	ENSG00000106554	CHCHD3	protein_coding	8	2	8	-1.18	-0.474	29
SRSF9	ENSG00000104331	IMPAD1	protein_coding	6	3	8	-0.347	-0.475	22
SRSF9	ENSG00000125691	RPL23	protein_coding	8	3	13	-0.638	-0.475	11
SRSF9	ENSG00000221914	PPP2R2A	protein_coding	14	3	16	0.46	-0.476	25
SRSF9	ENSG00000010404	IDS	protein_coding	2	2	2	1.076	-0.477	23
SRSF9	ENSG00000134265	NAPG	protein_coding	7	2	9	0.512	-0.477	18
SRSF9	ENSG00000115084	SLC35F5	protein_coding	14	3	19	0.232	-0.477	25
SRSF9	ENSG00000138182	KIF20B	protein_coding	2	1	2	-0.955	-0.477	27
SRSF9	ENSG00000109814	UGDH	protein_coding	10	3	15	0.941	-0.478	24
SRSF9	ENSG00000122026	RPL21	protein_coding	7	3	10	-0.665	-0.478	16
SRSF9	ENSG00000132196	HSD17B7	protein_coding	3	2	4	-1.451	-0.481	15
SRSF9	ENSG00000171055	FEZ2	protein_coding	16	2	20	0.387	-0.482	25
SRSF9	ENSG00000138071	ACTR2	protein_coding	11	3	14	0.193	-0.482	25
SRSF9	ENSG00000108960	MMD	protein_coding	6	2	9	-0.632	-0.483	24
SRSF9	ENSG00000170340	B3GNT2	protein_coding	3	2	4	-0.708	-0.483	18
SRSF9	ENSG00000109133	TMEM33	protein_coding	4	2	5	0.578	-0.484	23
SRSF9	ENSG00000137955	RABGGTB	protein_coding	23	3	36	-0.135	-0.484	16
SRSF9	ENSG00000174891	RSRC1	protein_coding	5	2	5	-0.683	-0.484	28
SRSF9	ENSG00000122406	RPL5	protein_coding	8	3	14	-0.729	-0.485	13
SRSF9	ENSG00000101447	FAM83D	protein_coding	5	3	6	-1.046	-0.486	27
SRSF9	ENSG00000026297	RNASET2	protein_coding	18	2	24	0.46	-0.487	15
SRSF9	ENSG00000157869	RAB28	protein_coding	3	1	3	-1.02	-0.488	22
SRSF9	ENSG00000152382	TADA1	protein_coding	6	2	6	-0.936	-0.489	25
SRSF9	ENSG00000155304	HSPA13	protein_coding	6	3	6	0.433	-0.49	24
SRSF9	ENSG00000166900	STX3	protein_coding	6	3	7	2.14	-0.491	17
SRSF9	ENSG00000120694	HSPH1	protein_coding	11	3	12	0.975	-0.491	25
SRSF9	ENSG00000104408	EIF3E	protein_coding	13	3	16	-0.43	-0.491	22
SRSF9	ENSG00000112029	FBXO5	protein_coding	3	2	5	-1.019	-0.491	30
SRSF9	ENSG00000135976	ANKRD36	protein_coding	22	2	25	1.046	-0.492	16
SRSF9	ENSG00000062716	VMP1	protein_coding	14	3	23	0.899	-0.492	14
SRSF9	ENSG00000027697	IFNGR1	protein_coding	7	3	10	0.686	-0.494	15
SRSF9	ENSG00000081307	UBA5	protein_coding	4	3	6	-0.287	-0.496	20
SRSF9	ENSG00000067064	IDI1	protein_coding	8	3	9	-0.417	-0.497	23
SRSF9	ENSG00000168078	PBK	protein_coding	3	2	3	-1.685	-0.497	26
SRSF9	ENSG00000145919	BOD1	protein_coding	5	3	5	-0.437	-0.498	27
SRSF9	ENSG00000075420	FNDC3B	protein_coding	15	3	19	0.672	-0.499	20
SRSF9	ENSG00000151553	FAM160B1	protein_coding	7	3	9	0.672	-0.5	16
SRSF9	ENSG00000162769	FLVCR1	protein_coding	9	3	11	-0.833	-0.5	20
SRSF9	ENSG00000122884	P4HA1	protein_coding	6	2	6	-0.155	-0.501	23
SRSF9	ENSG00000015479	MATR3	protein_coding	23	3	25	-0.345	-0.501	21
SRSF9	ENSG00000111832	RWDD1	protein_coding	2	2	3	-0.49	-0.503	18
SRSF9	ENSG00000152804	HHEX	protein_coding	13	2	16	-0.535	-0.504	12
SRSF9	ENSG00000166902	MRPL16	protein_coding	1	2	2	-0.968	-0.504	22
SRSF9	ENSG00000145734	BDP1	protein_coding	11	3	12	0.457	-0.505	24
SRSF9	ENSG00000163535	SGO2	protein_coding	3	2	3	-1.335	-0.505	27
SRSF9	ENSG00000147421	HMBOX1	protein_coding	4	2	5	0.578	-0.507	18
SRSF9	ENSG00000125630	POLR1B	protein_coding	9	3	10	0.359	-0.507	27
SRSF9	ENSG00000144674	GOLGA4	protein_coding	28	3	32	0.232	-0.507	28
SRSF9	ENSG00000080824	HSP90AA1	protein_coding	23	3	31	-0.151	-0.507	27
SRSF9	ENSG00000197563	PIGN	protein_coding	3	2	4	-0.427	-0.507	24
SRSF9	ENSG00000111880	RNGTT	protein_coding	6	2	7	-0.463	-0.508	20
SRSF9	ENSG00000158435	CNOT11	protein_coding	6	3	8	-0.693	-0.508	27
SRSF9	ENSG00000084073	ZMPSTE24	protein_coding	7	3	8	-0.457	-0.509	21
SRSF9	ENSG00000164597	COG5	protein_coding	14	3	17	-0.559	-0.51	26
SRSF9	ENSG00000042088	TDP1	protein_coding	5	1	5	-0.749	-0.511	27
SRSF9	ENSG00000023516	AKAP11	protein_coding	12	3	13	0.44	-0.516	29
SRSF9	ENSG00000177189	RPS6KA3	protein_coding	20	3	25	0.132	-0.516	25
SRSF9	ENSG00000090382	LYZ	protein_coding	6	2	8	0.234	-0.518	15
SRSF9	ENSG00000156976	EIF4A2	protein_coding	18	3	26	-0.22	-0.518	18
SRSF9	ENSG00000104549	SQLE	protein_coding	10	2	14	-1.167	-0.52	24
SRSF9	ENSG00000149485	FADS1	protein_coding	24	3	29	-0.368	-0.521	20
SRSF9	ENSG00000146414	SHPRH	protein_coding	25	2	26	-0.646	-0.522	25
SRSF9	ENSG00000123219	CENPK	protein_coding	3	2	5	-1.19	-0.522	27
SRSF9	ENSG00000134313	KIDINS220	protein_coding	14	3	18	0.2	-0.523	26
SRSF9	ENSG00000120992	LYPLA1	protein_coding	6	2	8	-0.202	-0.525	28
SRSF9	ENSG00000106443	PHF14	protein_coding	12	3	15	-0.321	-0.525	22
SRSF9	ENSG00000117906	RCN2	protein_coding	8	2	12	-0.506	-0.526	29
SRSF9	ENSG00000114857	NKTR	protein_coding	32	3	43	0.583	-0.528	19
SRSF9	ENSG00000072401	UBE2D1	protein_coding	2	1	2	0.581	-0.528	25
SRSF9	ENSG00000013441	CLK1	protein_coding	19	2	26	0.335	-0.528	21
SRSF9	ENSG00000147604	RPL7	protein_coding	4	2	6	-0.549	-0.528	22
SRSF9	ENSG00000111731	C2CD5	protein_coding	4	2	5	-0.297	-0.529	21
SRSF9	ENSG00000115419	GLS	protein_coding	22	3	25	0.396	-0.532	20
SRSF9	ENSG00000147669	POLR2K	protein_coding	3	2	3	-0.548	-0.533	23
SRSF9	ENSG00000224578	HNRNPA1P48	protein_coding	1	1	1	-0.488	-0.535	13
SRSF9	ENSG00000113643	RARS	protein_coding	12	3	15	-0.377	-0.538	21
SRSF9	ENSG00000173848	NET1	protein_coding	6	3	7	-0.357	-0.539	14
SRSF9	ENSG00000197930	ERO1A	protein_coding	10	2	12	1.044	-0.54	21
SRSF9	ENSG00000165997	ARL5B	protein_coding	11	3	13	0.687	-0.54	25
SRSF9	ENSG00000104442	ARMC1	protein_coding	3	1	3	-0.724	-0.542	24
SRSF9	ENSG00000081154	PCNP	protein_coding	9	3	10	-0.275	-0.543	24
SRSF9	ENSG00000255529	POLR2M	protein_coding	2	1	2	-0.62	-0.544	22
SRSF9	ENSG00000151092	NGLY1	protein_coding	7	2	8	0.388	-0.547	25
SRSF9	ENSG00000122376	FAM35A	protein_coding	3	2	5	-0.263	-0.548	17
SRSF9	ENSG00000145337	PYURF	protein_coding	3	3	4	-1.236	-0.549	13
SRSF9	ENSG00000100814	CCNB1IP1	protein_coding	12	3	19	-1.226	-0.55	14
SRSF9	ENSG00000153130	SCOC	protein_coding	6	3	6	-0.661	-0.554	22
SRSF9	ENSG00000116791	CRYZ	protein_coding	10	2	14	-0.544	-0.555	13
SRSF9	ENSG00000261609	GAN	protein_coding	10	1	10	0.592	-0.558	19
SRSF9	ENSG00000134107	BHLHE40	protein_coding	8	2	9	0.21	-0.558	19
SRSF9	ENSG00000060749	QSER1	protein_coding	18	3	19	0.712	-0.559	26
SRSF9	ENSG00000112739	PRPF4B	protein_coding	22	3	27	0.169	-0.561	24
SRSF9	ENSG00000120137	PANK3	protein_coding	16	3	21	0.273	-0.562	25
SRSF9	ENSG00000126821	SGPP1	protein_coding	4	3	6	0.534	-0.563	18
SRSF9	ENSG00000260916	CCPG1	protein_coding	2	1	2	0.884	-0.565	15
SRSF9	ENSG00000100522	GNPNAT1	protein_coding	5	3	6	-0.662	-0.565	27
SRSF9	ENSG00000124942	AHNAK	protein_coding	55	3	71	0.564	-0.566	17
SRSF9	ENSG00000143952	VPS54	protein_coding	5	3	7	0.349	-0.569	25
SRSF9	ENSG00000111786	SRSF9	protein_coding	7	3	16	-1.057	-0.57	32
SRSF9	ENSG00000173221	GLRX	protein_coding	6	2	8	1.046	-0.572	12
SRSF9	ENSG00000128590	DNAJB9	protein_coding	3	2	4	0.717	-0.572	19
SRSF9	ENSG00000144118	RALB	protein_coding	4	2	5	0.489	-0.573	21
SRSF9	ENSG00000114796	KLHL24	protein_coding	9	3	10	0.674	-0.575	18
SRSF9	ENSG00000143457	GOLPH3L	protein_coding	1	1	1	-0.699	-0.577	17
SRSF9	ENSG00000153774	CFDP1	protein_coding	2	1	2	-0.962	-0.58	17
SRSF9	ENSG00000164172	MOCS2	protein_coding	1	1	1	-0.581	-0.581	15
SRSF9	ENSG00000138138	ATAD1	protein_coding	17	3	20	-0.263	-0.584	18
SRSF9	ENSG00000123505	AMD1	protein_coding	8	3	9	-0.385	-0.587	21
SRSF9	ENSG00000198363	ASPH	protein_coding	20	3	27	1.194	-0.596	22
SRSF9	ENSG00000169564	PCBP1	protein_coding	10	3	15	-1.681	-0.599	30
SRSF9	ENSG00000198743	SLC5A3	protein_coding	11	2	15	1.215	-0.6	24
SRSF9	ENSG00000159256	MORC3	protein_coding	2	2	2	-0.438	-0.605	24
SRSF9	ENSG00000139163	ETNK1	protein_coding	21	3	27	-0.512	-0.606	29
SRSF9	ENSG00000164323	CFAP97	protein_coding	9	3	10	-0.457	-0.609	25
SRSF9	ENSG00000148175	STOM	protein_coding	12	3	15	-0.409	-0.61	16
SRSF9	ENSG00000165030	NFIL3	protein_coding	3	2	3	0.255	-0.615	18
SRSF9	ENSG00000001630	CYP51A1	protein_coding	8	3	11	-1.147	-0.623	25
SRSF9	ENSG00000154269	ENPP3	protein_coding	8	2	10	-1.073	-0.624	12
SRSF9	ENSG00000033867	SLC4A7	protein_coding	17	3	20	0.41	-0.626	20
SRSF9	ENSG00000140905	GCSH	protein_coding	1	1	1	-0.797	-0.629	24
SRSF9	ENSG00000113369	ARRDC3	protein_coding	2	2	2	0.779	-0.635	23
SRSF9	ENSG00000117620	SLC35A3	protein_coding	2	3	3	-0.572	-0.635	24
SRSF9	ENSG00000164244	PRRC1	protein_coding	8	3	11	-0.426	-0.638	27
SRSF9	ENSG00000130414	NDUFA10	protein_coding	7	2	7	-0.58	-0.639	19
SRSF9	ENSG00000005187	ACSM3	protein_coding	6	2	6	-1.316	-0.641	13
SRSF9	ENSG00000066027	PPP2R5A	protein_coding	5	2	5	0.855	-0.642	19
SRSF9	ENSG00000052802	MSMO1	protein_coding	6	2	8	-0.666	-0.648	21
SRSF9	ENSG00000167460	TPM4	protein_coding	17	3	23	0.611	-0.65	16
SRSF9	ENSG00000138398	PPIG	protein_coding	18	3	21	-0.395	-0.652	24
SRSF9	ENSG00000109929	SC5D	protein_coding	7	3	8	-1.182	-0.656	21
SRSF9	ENSG00000170542	SERPINB9	protein_coding	1	1	1	0.384	-0.66	14
SRSF9	ENSG00000129521	EGLN3	protein_coding	1	1	1	1.268	-0.663	12
SRSF9	ENSG00000088832	FKBP1A	protein_coding	4	2	6	-1.039	-0.665	16
SRSF9	ENSG00000164211	STARD4	protein_coding	5	2	8	-1.101	-0.678	18
SRSF9	ENSG00000059769	DNAJC25	protein_coding	4	2	6	-0.363	-0.679	18
SRSF9	ENSG00000059728	MXD1	protein_coding	3	2	5	1.576	-0.683	17
SRSF9	ENSG00000168118	RAB4A	protein_coding	7	3	7	-1.216	-0.683	18
SRSF9	ENSG00000160588	MPZL3	protein_coding	1	1	1	1.439	-0.684	16
SRSF9	ENSG00000113328	CCNG1	protein_coding	9	3	10	-0.857	-0.692	21
SRSF9	ENSG00000112972	HMGCS1	protein_coding	16	3	22	-0.946	-0.704	25
SRSF9	ENSG00000059804	SLC2A3	protein_coding	6	2	6	-0.83	-0.705	14
SRSF9	ENSG00000113161	HMGCR	protein_coding	14	2	17	-0.891	-0.706	26
SRSF9	ENSG00000138336	TET1	protein_coding	6	2	7	-1.109	-0.711	23
SRSF9	ENSG00000111666	CHPT1	protein_coding	15	3	17	-1.381	-0.728	25
SRSF9	ENSG00000073849	ST6GAL1	protein_coding	13	2	16	-0.363	-0.752	16
SRSF9	ENSG00000197714	ZNF460	protein_coding	13	3	16	1.073	-0.835	22
SRSF9	ENSG00000256235	SMIM3	protein_coding	2	2	3	-0.451	-0.872	16
SRSF9	ENSG00000141753	IGFBP4	protein_coding	6	3	7	-0.593	-0.873	13
SRSF9	ENSG00000118200	CAMSAP2	protein_coding	4	2	4	1.172	-0.923	20
SRSF9	ENSG00000171497	PPID	protein_coding	2	2	2	-1.046	-0.926	26
SRSF9	ENSG00000152782	PANK1	protein_coding	5	2	6	-0.843	-0.948	25
SRSF9	ENSG00000137845	ADAM10	protein_coding	13	3	15	-0.722	-0.96	25
SRSF9	ENSG00000197956	S100A6	protein_coding	3	2	3	1.663	-0.989	19
SRSF9	ENSG00000101773	RBBP8	protein_coding	1	1	1	-0.843	-0.999	27
SRSF9	ENSG00000114480	GBE1	protein_coding	7	3	8	-0.309	-1.013	19
SRSF9	ENSG00000204613	TRIM10	protein_coding	2	2	2	-1.152	-1.124	8
SRSF9	ENSG00000118961	LDAH	protein_coding	4	1	4	-1.881	-1.348	22
SRSF9	ENSG00000143324	XPR1	protein_coding	10	3	13	-1.188	-1.405	22
SRSF9	ENSG00000251569	AC093899.2	protein_coding	2	2	3	2.957	-1.537	0
